# Supplementary material for: Identifying multimorbidity profiles associated with COVID-19 severity in chronic patients using network analysis in the PRECOVID Study
Source: Sci Rep. 2022 Feb 18;12:2831. doi: 10.1038/s41598-022-06838-9 (PMC8857317; doi:10.1038/s41598-022-06838-9)
Supplement: Supplementary file 1 — Supplementary Information. [file 41598_2022_6838_MOESM1_ESM.xlsx]

## Sheet: Women_15_64_years_old
Women 15-64	N					Cluster 1 (N = 4250)			Cluster 2 (N = 4810)			Cluster 3 (N = 2204)			Cluster 4 (N = 1987)			Cluster 5 (N = 2046)						Age-adjusted odds ratios of infection severity compared with chronic patients without multimorbidity
Total N	19827					CCS label	Prevalence (%)	O/E PRs	CCS label	Prevalence (%)	O/E PRs	CCS label	Prevalence (%)	O/E PRs	CCS label	Prevalence (%)	O/E PRs	CCS label	Prevalence (%)	O/E PRs
With Multimorbidity	15299				Chronic conditions included in the patterns	Disorders of lipid metabolism	63.8824	2.75461	Menstrual disorders	57.2973	1.29215	Anxiety disorders	100	2.79128	Rhinitis	99.4967	5.05043	Anxiety disorders	95.1613	2.65622
With 1 chronic disease (control group)	4528				A disease was included as a part of a pattern when presented:	Hypertension	45.2235	2.75867	Headache; including migraine	43.9085	1.14791	Menstrual disorders	100	2.25516	Menstrual disorders	40.5637	0.914775	Headache; including migraine	49.218	1.28672				Logistic regression Number of obs = 19825
					1. prevalence greater than 25%	Menopausal disorders	31.1529	2.62161				Headache; including migraine	44.9637	1.1755	Headache; including migraine	31.5048	0.823636							LR chi2(6) = 289.60
For Jaccard Index > 0.33	15297				2. and/or a O/E PRs >2 (with at least a prevalence of 1%)	Thyroid disorders	28.0471	1.35789																Prob > chi2 = 0.0000
Cluster 1	4250					Headache; including migraine	26.2588	0.68649																Log likelihood = -2779.9678 Pseudo R2 = 0.0495
Cluster 2	4810					Osteoarthritis	18.3529	2.47385
Cluster 3	2204				CCS = Clinical Classification Software	Diabetes Mellitus	9.90588	2.53853																------------------------------------------------------------------------------
Cluster 4	1987				O/E PRs = observed/expected prevalence ratios	Osteoporosis	9.50588	2.75959																Severity | Odds Ratio Std. Err. z P>|z| [95% Conf. Interval]
Cluster 5	2046					Glaucoma	3.67059	2.05701																-------------+----------------------------------------------------------------
						Other liver diseases	3.05882	2.29397																cluster |
						Cataract	2.70588	2.1788																1 | 1.858791 .2482208 4.64 0.000 1.430745 2.414899
						Obstructive sleep apnea	2.44706	2.04577																2 | 1.345882 .1882114 2.12 0.034 1.023229 1.770277
						Diverticulosis and diverticulitis	1.83529	2.37951																3 | 1.476705 .2362238 2.44 0.015 1.07927 2.020495
						Chronic obstructive pulmonary disease and bronchiectasis	1.83529	2.19361																4 | 1.132857 .2055623 0.69 0.492 .7938174 1.616701
						Chronic renal failure	1.34118	2.5973																5 | .9020731 .1656102 -0.56 0.575 .629464 1.292744
																								|
																								age | 1.043065 .0041069 10.71 0.000 1.035047 1.051146
																								_cons | .0037936 .0007588 -27.87 0.000 .0025633 .0056146
					Chronic conditions not included in the patterns with a prevalence >= 1%	Anxiety disorders	24.8	0.692237	Thyroid disorders	18.7526	0.907899	Mood disorder	21.6425	1.20272	Thyroid disorders	15.8027	0.765082	Mood disorder	21.8475	1.21411
						Mood disorder	24.2118	1.3455	Blindness and vision defects	13.6175	1.19594	Rhinitis	21.2341	1.07784	Anxiety disorders	13.8903	0.387717	Thyroid disorders	17.2532	0.835305
						Menstrual disorders	23.9529	0.540177	Mood disorder	11.3721	0.631974	Thyroid disorders	18.1034	0.87647	Mood disorder	12.7328	0.707586	Asthma	9.13978	0.958393
						Obesity	23.2706	1.73751	Miscellaneous mental health disorders	9.7921	0.964645	Disorders of lipid metabolism	13.5209	0.583021	Asthma	12.1288	1.27182	Miscellaneous mental health disorders	9.04203	0.890754
						Other nervous system disorders	14.6824	1.80277	Obesity	9.5842	0.715611	Obesity	13.1125	0.979056	Blindness and vision defects	9.91444	0.870729	Blindness and vision defects	8.55327	0.751186
						Blindness and vision defects	10.8471	0.952636	Asthma	9.56341	1.00281	Miscellaneous mental health disorders	12.8403	1.26493	Miscellaneous mental health disorders	9.00856	0.887456	Hypertension	8.45552	0.515794
						Spondylosis; intervertebral disc disorders; other back problems	10.2824	1.7344	Allergic reactions	9.3763	1.5228	Blindness and vision defects	11.4791	1.00815	Disorders of lipid metabolism	8.9079	0.384109	Rhinitis	8.45552	0.429201
						Miscellaneous mental health disorders	10.2353	1.0083	Other ear and sense organ disorders	5.90437	0.952858	Asthma	10.6171	1.1133	Obesity	7.8007	0.582445	Obesity	7.57576	0.565649
						Rhinitis	9.31765	0.472962	Other acquired deformities	5.88358	1.46601	Hypertension	9.11978	0.556314	Allergic reactions	7.5994	1.23422	Menopausal disorders	7.087	0.596392
						Asthma	7.92941	0.831474	Disorders of lipid metabolism	4.55301	0.196326	Other nervous system disorders	7.75862	0.952642	Menopausal disorders	5.73729	0.48281	Disorders of lipid metabolism	6.79374	0.292947
						urinary incontinence	7.81176	1.44863	Other nervous system disorders	4.3659	0.536067	Menopausal disorders	7.16878	0.603274	Other ear and sense organ disorders	5.68697	0.917773	Other nervous system disorders	6.64712	0.816166
						Other ear and sense organ disorders	7.15294	1.15435	Other inflammatory condition of skin	4.22037	1.01841	Other ear and sense organ disorders	6.1706	0.995823	Other nervous system disorders	5.28435	0.648838	Spondylosis; intervertebral disc disorders; other back problems	6.54936	1.10473
						Esophageal disorders	6.54118	1.56609	Other nutritional; endocrine; and metabolic disorders	4.09563	1.27098	urinary incontinence	5.98911	1.11064	Other acquired deformities	4.8314	1.20384	urinary incontinence	5.57185	1.03326
						Acquired foot deformities	6.18824	1.60193	urinary incontinence	3.67983	0.682397	Spondylosis; intervertebral disc disorders; other back problems	5.21779	0.88012	Hypertension	4.47911	0.27323	Other ear and sense organ disorders	5.42522	0.875532
						Other inflammatory condition of skin	4.89412	1.181	Female infertility	3.36798	1.2327	Osteoarthritis	4.94555	0.666626	Spondylosis; intervertebral disc disorders; other back problems	3.62355	0.61121	Allergic reactions	4.74096	0.769978
						Nonmalignant breast conditions	4.14118	1.15402	Spondylosis; intervertebral disc disorders; other back problems	3.09771	0.522513	Allergic reactions	4.90018	0.795837	urinary incontinence	3.5229	0.653295	Other inflammatory condition of skin	4.2522	1.02609
						Neoplasms	4.09412	1.66143	Nonmalignant breast conditions	2.99376	0.834273	Esophageal disorders	4.12886	0.988535	Nonmalignant breast conditions	3.32159	0.925629	Other acquired deformities	4.10557	1.02298
						Adjustment disorder	3.50588	1.17624	Diseases of white blood cells	2.80665	1.12112	Nonmalignant breast conditions	4.03811	1.1253	Osteoarthritis	3.22094	0.434159	Adjustment disorder	4.00782	1.34464
						Other eye disorders	3.17647	1.56764	Esophageal disorders	2.76507	0.662016	Other female genital disorders	3.94737	1.36322	Diseases of white blood cells	3.17061	1.26651	Female infertility	3.76344	1.37744
						Cardiac dysrhythmias	3.17647	1.50455	Other congenital anomalies	2.74428	1.41363	Adjustment disorder	3.94737	1.32436	Esophageal disorders	3.01963	0.722962	Esophageal disorders	3.76344	0.901047
						Allergic reactions	3.17647	0.51589	Acquired foot deformities	2.74428	0.710402	Other gastrointestinal disorders	3.85662	1.42175	Other female genital disorders	2.9693	1.02545	Osteoarthritis	3.66569	0.494109
						Delirium, dementia, and amnestic and other cognitive disorders	3.05882	1.45332	Other female genital disorders	2.57796	0.890299	Acquired foot deformities	3.85662	0.99835	Other nutritional; endocrine; and metabolic disorders	2.91897	0.905829	Nonmalignant breast conditions	3.61681	1.0079
						Prolapse of female genital organs	2.75294	1.57154	Hypertension	2.55717	0.15599	Other inflammatory condition of skin	3.76588	0.908741	Other gastrointestinal disorders	2.76799	1.02042	Other female genital disorders	3.56794	1.23219
						Other nutritional; endocrine; and metabolic disorders	2.51765	0.781288	Other gastrointestinal disorders	2.51559	0.927375	Other nutritional; endocrine; and metabolic disorders	3.44828	1.07008	Other inflammatory condition of skin	2.66734	0.643653	Other gastrointestinal disorders	3.0303	1.11712
						Other female genital disorders	2.35294	0.812588	Osteoarthritis	2.22453	0.299851	Other acquired deformities	3.31216	0.825289	Acquired foot deformities	2.56668	0.664428	Acquired foot deformities	2.93255	0.759139
						Other gastrointestinal disorders	2.16471	0.79802	Other non-traumatic joint disorders	1.91268	0.998707	Female infertility	2.99456	1.09602	Female infertility	2.51636	0.920998	Other nutritional; endocrine; and metabolic disorders	2.68817	0.834206
						Diseases of white blood cells	2.04706	0.817701	Adjustment disorder	1.91268	0.641713	Diseases of white blood cells	2.35935	0.942445	Other congenital anomalies	2.31505	1.19252	Cardiac dysrhythmias	2.59042	1.22696
						Other non-traumatic joint disorders	2	1.0443	Joint disorders and dislocations; trauma-related	1.89189	1.05251	Diabetes Mellitus	2.35935	0.604617	Adjustment disorder	2.31505	0.776709	Neoplasms	2.59042	1.05122
						Joint disorders and dislocations; trauma-related	1.90588	1.06029	Neoplasms	1.80873	0.734	Joint disorders and dislocations; trauma-related	2.13249	1.18636	Other non-traumatic joint disorders	1.56014	0.814628	Delirium, dementia, and amnestic and other cognitive disorders	2.39492	1.13788
						Other acquired deformities	1.83529	0.457299	Disorders usually diagnosed in infancy, childhood, or adolescence	1.62162	1.87948	Cardiac dysrhythmias	2.13249	1.01006	Other eye disorders	1.50981	0.745117	Diseases of white blood cells	2.24829	0.898083
						Rheumatoid arthritis and related disease	1.81176	1.66977	Menopausal disorders	1.60083	0.134715	Other non-traumatic joint disorders	2.08711	1.08979	Delirium, dementia, and amnestic and other cognitive disorders	1.50981	0.717349	Other eye disorders	2.00391	0.988962
						Coagulation and hemorrhagic disorders	1.69412	1.30243	Delirium, dementia, and amnestic and other cognitive disorders	1.53846	0.73096	Other eye disorders	2.08711	1.03002	Prolapse of female genital organs	1.40916	0.80443	Other non-traumatic joint disorders	1.90616	0.995301
						Endometriosis	1.6	1.23007	Diabetes Mellitus	1.41372	0.362287	Prolapse of female genital organs	1.90563	1.08784	Joint disorders and dislocations; trauma-related	1.30851	0.727957	Osteoporosis	1.85728	0.539176
						Female infertility	1.48235	0.542548	Cardiac dysrhythmias	1.39293	0.659766	Neoplasms	1.76951	0.718083	Diabetes Mellitus	1.25818	0.322427	Endometriosis	1.71065	1.31514
						Other congenital anomalies	1.24706	0.642382	Epilepsy; convulsions	1.37214	1.34567	Delirium, dementia, and amnestic and other cognitive disorders	1.72414	0.81918	Endometriosis	1.20785	0.928589	Glaucoma	1.6129	0.903876
						Hepatitis	1.05882	1.14077	Coagulation and hemorrhagic disorders	1.26819	0.974978	Other congenital anomalies	1.67877	0.864762	Neoplasms	1.20785	0.490157	Prolapse of female genital organs	1.56403	0.892838
						Other circulatory disease	1.03529	0.937217	Attention-deficit, conduct, and disruptive behavior disorders	1.2474	1.63111	Eating disorders	1.45191	1.3301	Cardiac dysrhythmias	1.05687	0.50059	Eating disorders	1.51515	1.38804
						Systemic lupus erythematosus and connective tissue disorders	1.01176	1.44663	Other eye disorders	1.20582	0.595092	Other circulatory disease	1.40653	1.27329	Osteoporosis	1.05687	0.306813	Diabetes Mellitus	1.51515	0.38828
									Eating disorders	1.16424	1.06657	Endometriosis	1.27042	0.976689	Glaucoma	1.00654	0.564069	Joint disorders and dislocations; trauma-related	1.46628	0.815729
									Other circulatory disease	1.10187	0.997487	Alcohol-related disorders	1.22505	1.48746				Other congenital anomalies	1.36852	0.704951
									Prolapse of female genital organs	1.01871	0.58154	Glaucoma	1.17967	0.661092				Other circulatory disease	1.2219	1.10614
												Osteoporosis	1.1343	0.329292				Rheumatoid arthritis and related disease	1.12414	1.03604
												Rheumatoid arthritis and related disease	1.08893	1.00359				Cataract	1.12414	0.905173
												Coagulation and hemorrhagic disorders	1.08893	0.837162				Coagulation and hemorrhagic disorders	1.12414	0.864236
												Epilepsy; convulsions	1.04356	1.02342
												Obstructive sleep apnea	1.04356	0.872425

## Sheet: Women_65_79_years_old
Women 65-79	N					Cluster 1 (N = 515)			Cluster 2 (N = 673)			Cluster 3 (N = 700)			Cluster 4 (N = 823)			Cluster 5 (N = 663)						Age-adjusted odds ratios of infection severity compared with chronic patients without multimorbidity
Total N	3530					CCS label	Prevalence (%)	O/E PRs	CCS label	Prevalence (%)	O/E PRs	CCS label	Prevalence (%)	O/E PRs	CCS label	Prevalence (%)	O/E PRs	CCS label	Prevalence (%)	O/E PRs
With Multimorbidity	3378				Chronic conditions included in the patterns	Thyroid disorders	99.8058	3.55262	Diabetes Mellitus	99.5542	4.92378	Osteoporosis	61	2.13532	Mood disorder	99.8785	3.16204	Hypertension	60.181	0.975487
With 1 chronic disease (control group)	152				A disease was included as a part of a pattern when presented:	Hypertension	55.1456	0.893867	Hypertension	81.7236	1.32468	Anxiety disorders	58.4286	1.88152	Disorders of lipid metabolism	61.3609	1.0458	Disorders of lipid metabolism	55.3544	0.943427				Logistic regression Number of obs = 3,526
					1. prevalence greater than 25%	Disorders of lipid metabolism	51.2621	0.873681	Disorders of lipid metabolism	67.0134	1.14214	Disorders of lipid metabolism	56.4286	0.961734	Hypertension	56.7436	0.919769	Osteoarthritis	31.5234	0.893339				LR chi2(6) = 74.58
For Jaccard Index > 0.33	3374				2. and/or a O/E PRs >2 (with at least a prevalence of 1%)	Osteoarthritis	38.0583	1.07853	Osteoarthritis	38.633	1.09482	Hypertension	54.8571	0.889191	Osteoarthritis	37.181	1.05367							Prob > chi2 = 0.0000
Cluster 1	515					Anxiety disorders	33.9806	1.09425	Obesity	36.8499	1.63573	Osteoarthritis	31.5714	0.8947	Anxiety disorders	31.4702	1.01341							Log likelihood = -1484.2195 Pseudo R2 = 0.0245
Cluster 2	673					Osteoporosis	26.4078	0.924409	Mood disorder	36.4042	1.15251				Osteoporosis	31.3487	1.09737
Cluster 3	700				CCS = Clinical Classification Software	Headache; including migraine	26.2136	1.16207	Anxiety disorders	30.6092	0.985681				Thyroid disorders	29.6476	1.05532							------------------------------------------------------------------------------
Cluster 4	823				O/E PRs = observed/expected prevalence ratios				Thyroid disorders	28.3804	1.01021				Headache; including migraine	26.1239	1.15809							Severity | Odds Ratio Std. Err. z P>|z| [95% Conf. Interval]
Cluster 5	663								Acute myocardial infarction	8.02377	2.31661													-------------+----------------------------------------------------------------
									Retinal detachments; defects; vascular occlusion; and retinopathy	6.83507	2.71634													cluster |
									Congestive heart failure; nonhypertensive	6.83507	2.45626													1 | 1.551656 .4649619 1.47 0.143 .862439 2.79166
									Gout	3.26895	2.1652													2 | 1.971459 .5732017 2.33 0.020 1.115067 3.485576
									Paralysis	1.63447	2.40054													3 | 1.195013 .3543117 0.60 0.548 .6683409 2.136717
																								4 | 1.584662 .4592595 1.59 0.112 .8979357 2.796585
																								5 | 1.218796 .3624279 0.67 0.506 .6804762 2.182976
																								|
																								age | 1.081125 .0120037 7.03 0.000 1.057852 1.104909
					Chronic conditions not included in the patterns with a prevalence >= 1%	Menopausal disorders	20.7767	1.11403	urinary incontinence	24.5171	1.48955	Headache; including migraine	20.2857	0.89928	Menopausal disorders	24.0583	1.28998	Obesity	19.0045	0.843591				_cons | .0004491 .0003747 -9.24 0.000 .0000875 .002304
						Obesity	17.8641	0.792968	Cataract	23.3284	1.15717	Cataract	20.1429	0.999157	Cataract	23.2078	1.15119	Headache; including migraine	18.4012	0.815739				------------------------------------------------------------------------------
						Spondylosis; intervertebral disc disorders; other back problems	17.0874	1.0021	Headache; including migraine	21.9911	0.97488	Spondylosis; intervertebral disc disorders; other back problems	17.8571	1.04725	urinary incontinence	22.3572	1.35832	Cataract	17.6471	0.875356
						Cataract	14.5631	0.722381	Osteoporosis	21.2481	0.743795	Menopausal disorders	17.7143	0.949823	Spondylosis; intervertebral disc disorders; other back problems	22.1142	1.29691	Menopausal disorders	15.6863	0.841083
						urinary incontinence	12.4272	0.755019	Other ear and sense organ disorders	15.7504	1.20373	Obesity	16.4286	0.729247	Obesity	21.8712	0.97084	Blindness and vision defects	11.9155	0.998776
						Acquired foot deformities	11.8447	1.13668	Spondylosis; intervertebral disc disorders; other back problems	15.3046	0.897551	Other ear and sense organ disorders	13.1429	1.00445	Delirium, dementia, and amnestic and other cognitive disorders	17.983	1.51111	Spondylosis; intervertebral disc disorders; other back problems	11.7647	0.689951
						Blindness and vision defects	11.2621	0.944007	Menopausal disorders	14.2645	0.764848	Blindness and vision defects	10.8571	0.91006	Blindness and vision defects	14.2163	1.19163	urinary incontinence	11.1614	0.678115
						Other ear and sense organ disorders	11.068	0.845873	Glaucoma	13.9673	1.3959	Delirium, dementia, and amnestic and other cognitive disorders	10.7143	0.90032	Acquired foot deformities	13.9733	1.34096	Other ear and sense organ disorders	10.8597	0.829958
						Other eye disorders	10.0971	1.64773	Delirium, dementia, and amnestic and other cognitive disorders	12.4814	1.04881	Other nervous system disorders	10.5714	1.01739	Other ear and sense organ disorders	13.9733	1.06791	Rhinitis	9.2006	0.974283
						Rhinitis	10.0971	1.06922	Chronic renal failure	11.8871	1.91212	Glaucoma	9.85714	0.985131	Other nervous system disorders	12.6367	1.21615	Acquired foot deformities	9.2006	0.882944
						Glaucoma	10.0971	1.00911	Asthma	10.9955	1.1717	Acquired foot deformities	9.85714	0.94595	Asthma	10.5711	1.12647	Other nervous system disorders	8.59729	0.827397
						Asthma	9.70874	1.03458	Cardiac dysrhythmias	10.847	1.24207	urinary incontinence	9.85714	0.598875	Rhinitis	10.5711	1.11941	Asthma	8.29563	0.883994
						Other nervous system disorders	9.32039	0.896988	Blindness and vision defects	10.6984	0.896751	Rhinitis	9.14286	0.968168	Miscellaneous mental health disorders	9.47752	1.37404	Delirium, dementia, and amnestic and other cognitive disorders	7.69231	0.646383
						Cardiac dysrhythmias	8.54369	0.978325	Other nervous system disorders	10.104	0.972403	Cardiac dysrhythmias	8.71429	0.99786	Glaucoma	9.35601	0.935048	Glaucoma	6.93816	0.693405
						Delirium, dementia, and amnestic and other cognitive disorders	8.54369	0.717925	Rhinitis	8.17236	0.865399	Prolapse of female genital organs	8.14286	1.16061	Cardiac dysrhythmias	8.99149	1.0296	Cardiac dysrhythmias	6.48567	0.742664
						Miscellaneous mental health disorders	6.79612	0.985291	Miscellaneous mental health disorders	7.7266	1.12019	Asthma	7.28571	0.776377	Esophageal disorders	7.77643	1.27518	Prolapse of female genital organs	6.33484	0.902915
						Esophageal disorders	6.60194	1.08259	Neoplasms	7.42942	1.11047	Neoplasms	7	1.04628	Prolapse of female genital organs	7.41191	1.05643	Neoplasms	5.73152	0.856685
						Neoplasms	6.60194	0.986786	Prolapse of female genital organs	7.42942	1.05893	Other eye disorders	6.42857	1.04907	Menstrual disorders	6.92588	1.36021	Adjustment disorder	5.42986	1.0023
						Prolapse of female genital organs	5.24272	0.747253	Diverticulosis and diverticulitis	6.98366	1.47442	Esophageal disorders	6.14286	1.00731	Adjustment disorder	6.92588	1.27845	Other eye disorders	4.52489	0.738409
						Chronic renal failure	5.04854	0.812094	Acquired foot deformities	6.83507	0.655933	Miscellaneous mental health disorders	6.14286	0.890582	Neoplasms	6.68287	0.998882	Chronic renal failure	4.22323	0.679336
						Other inflammatory condition of skin	4.66019	1.0932	Menstrual disorders	6.3893	1.25483	Chronic renal failure	5.42857	0.873224	Other eye disorders	6.43985	1.05091	Miscellaneous mental health disorders	3.77074	0.546676
						Coagulation and hemorrhagic disorders	4.27184	1.06891	Other liver diseases	6.24071	1.77152	Diverticulosis and diverticulitis	5	1.05563	Coagulation and hemorrhagic disorders	5.34629	1.33776	Esophageal disorders	3.61991	0.593595
						Adjustment disorder	4.27184	0.788541	Esophageal disorders	6.09212	0.99899	Menstrual disorders	4.71429	0.925864	Diverticulosis and diverticulitis	5.10328	1.07743	Other nutritional; endocrine; and metabolic disorders	3.46908	1.2081
						Other gastrointestinal disorders	3.8835	1.04115	Other inflammatory condition of skin	5.94354	1.39425	Adjustment disorder	4.57143	0.843841	Chronic renal failure	4.61725	0.742718	Acute cerebrovascular disease	3.31825	0.966297
						Menstrual disorders	3.68932	0.724565	Coagulation and hemorrhagic disorders	5.64636	1.41284	Allergic reactions	4.42857	1.24664	Other gastrointestinal disorders	4.49575	1.20529	Other inflammatory condition of skin	3.31825	0.778406
						Diverticulosis and diverticulitis	3.49515	0.737913	Adjustment disorder	5.34918	0.987407	Other inflammatory condition of skin	3.71429	0.87131	Acute cerebrovascular disease	3.88821	1.13227	Other liver diseases	3.01659	0.856306
						Rheumatoid arthritis and related disease	3.30097	1.7985	Acute cerebrovascular disease	5.20059	1.51445	Other liver diseases	3.14286	0.892149	Allergic reactions	3.88821	1.09453	Other gastrointestinal disorders	3.01659	0.808734
						Chronic obstructive pulmonary disease and bronchiectasis	3.30097	1.06197	Allergic reactions	5.20059	1.46397	Other non-traumatic joint disorders	3	1.49029	Other inflammatory condition of skin	3.88821	0.91211	Menstrual disorders	3.01659	0.592444
						Other liver diseases	2.91262	0.826793	Chronic ulcer of skin	5.05201	1.89619	Other nutritional; endocrine; and metabolic disorders	3	1.04474	Other hereditary and degenerative nervous system conditions	3.52369	1.60852	Diverticulosis and diverticulitis	2.71493	0.57319
						Allergic reactions	2.71845	0.765243	Chronic obstructive pulmonary disease and bronchiectasis	4.30906	1.38629	Other gastrointestinal disorders	3	0.804286	Obstructive sleep apnea	3.28068	1.23135	Chronic obstructive pulmonary disease and bronchiectasis	2.5641	0.824908
						Other hereditary and degenerative nervous system conditions	2.52427	1.1523	Other gastrointestinal disorders	4.16048	1.1154	Heart valve disorders	2.71429	1.22251	Other nutritional; endocrine; and metabolic disorders	3.28068	1.14249	Acute myocardial infarction	2.26244	0.653208
						Heart valve disorders	2.52427	1.13693	Obstructive sleep apnea	4.01189	1.50579	Chronic obstructive pulmonary disease and bronchiectasis	2.42857	0.781306	Transient cerebral ischemia	3.15917	1.30143	Other acquired deformities	1.96078	0.946218
						Obstructive sleep apnea	2.52427	0.947443	Other eye disorders	4.01189	0.654693	Acute cerebrovascular disease	2.42857	0.707217	Chronic obstructive pulmonary disease and bronchiectasis	3.03767	0.977261	Chronic ulcer of skin	1.96078	0.735948
						Conduction disorders	2.3301	1.45761	Transient cerebral ischemia	3.8633	1.59149	Coagulation and hemorrhagic disorders	2.28571	0.571937	Congestive heart failure; nonhypertensive	2.79465	1.00429	Coagulation and hemorrhagic disorders	1.96078	0.490632
						Nonmalignant breast conditions	2.3301	1.33408	Heart valve disorders	2.97177	1.33848	Transient cerebral ischemia	2.14286	0.882753	Chronic ulcer of skin	2.67315	1.00332	Epilepsy; convulsions	1.80995	1.24776
						Other acquired deformities	2.3301	1.12444	Other acquired deformities	2.37741	1.14727	Nonmalignant breast conditions	2	1.14508	Acute myocardial infarction	2.67315	0.771786	Transient cerebral ischemia	1.65913	0.683479
						Acute myocardial infarction	2.3301	0.672741	Other hereditary and degenerative nervous system conditions	2.37741	1.08526	Acute myocardial infarction	2	0.577436	Diseases of white blood cells	2.55164	1.41302	Retinal detachments; defects; vascular occlusion; and retinopathy	1.65913	0.659356
						Other nutritional; endocrine; and metabolic disorders	2.13592	0.743829	Other nutritional; endocrine; and metabolic disorders	2.22883	0.776183	Diseases of white blood cells	1.71429	0.949321	Rheumatoid arthritis and related disease	2.55164	1.39023	Obstructive sleep apnea	1.65913	0.622725
						Acute cerebrovascular disease	1.94175	0.56545	Conduction disorders	2.08024	1.3013	Other acquired deformities	1.71429	0.827265	Parkinsons disease	2.43013	1.95452	Conduction disorders	1.5083	0.943523
						Systemic lupus erythematosus and connective tissue disorders	1.74757	1.43983	Nonmalignant breast conditions	2.08024	1.19102	Chronic ulcer of skin	1.71429	0.643429	Other liver diseases	2.43013	0.689831	Diseases of white blood cells	1.5083	0.83525
						Diseases of white blood cells	1.74757	0.967754	Other non-traumatic joint disorders	2.08024	1.03339	Obstructive sleep apnea	1.71429	0.643429	Joint disorders and dislocations; trauma-related	2.30863	1.6247	Congestive heart failure; nonhypertensive	1.5083	0.542024
						Other non-traumatic joint disorders	1.74757	0.868132	Other circulatory disease	1.78306	1.30939	Systemic lupus erythematosus and connective tissue disorders	1.57143	1.2947	Heart valve disorders	2.18712	0.985079	Joint disorders and dislocations; trauma-related	1.35747	0.955317
						Epilepsy; convulsions	1.5534	1.07089	Parkinsons disease	1.48588	1.19508	Rheumatoid arthritis and related disease	1.57143	0.856175	Other non-traumatic joint disorders	2.06561	1.02612	Allergic reactions	1.20664	0.339668
						Chronic ulcer of skin	1.5534	0.583042	Epilepsy; convulsions	1.48588	1.02435	Other circulatory disease	1.42857	1.04907	Other acquired deformities	2.06561	0.996806	Rheumatoid arthritis and related disease	1.05581	0.575244
						Congestive heart failure; nonhypertensive	1.5534	0.558232	Peri-; endo-; and myocarditis; cardiomyopathy (except that caused by tuberculosis or sexually transmitted disease)	1.3373	1.61335	Joint disorders and dislocations; trauma-related	1.28571	0.904821	Retinal detachments; defects; vascular occlusion; and retinopathy	2.06561	0.820899	Other non-traumatic joint disorders	1.05581	0.524488
						Schizophrenia and other psychotic disorders	1.35922	1.63981	Other diseases of veins and lymphatics	1.18871	1.82521	Endometriosis	1.14286	1.10302	Gout	1.8226	1.2072	Other hereditary and degenerative nervous system conditions	1.05581	0.481962
						Other circulatory disease	1.35922	0.998143	Systemic lupus erythematosus and connective tissue disorders	1.18871	0.979379	Other hereditary and degenerative nervous system conditions	1.14286	0.521699	Nonmalignant breast conditions	1.70109	0.973948
						Retinal detachments; defects; vascular occlusion; and retinopathy	1.35922	0.540171	Joint disorders and dislocations; trauma-related	1.18871	0.836553	Other congenital anomalies	1	1.126	Other circulatory disease	1.57959	1.15997
						Urinary tract infections	1.16505	1.45761	Diseases of white blood cells	1.18871	0.658271	Epilepsy; convulsions	1	0.689388	Conduction disorders	1.57959	0.988119
						Other connective tissue disease	1.16505	1.15751	Other female genital disorders	1.04012	1.35135				Other endocrine disorders	1.45808	1.6418
						Endometriosis	1.16505	1.12444	Schizophrenia and other psychotic disorders	1.04012	1.25483				Other connective tissue disease	1.45808	1.44865
															Endometriosis	1.33657	1.28998
															Epilepsy; convulsions	1.33657	0.921417

## Sheet: Women_aged_80_and_older
Women aged 80 and older						Cluster 1 (N = 541)			Cluster 2 (N = 753)			Cluster 3 (N = 1011)			Cluster 4 (N = 1679)						Age-adjusted odds ratios of infection severity compared with chronic patients without multimorbidity
Total N	4122					CCS label	Prevalence (%)	O/E PRs	CCS label	Prevalence (%)	O/E PRs	CCS label	Prevalence (%)	O/E PRs	CCS label	Prevalence (%)	O/E PRs
With Multimorbidity	3987				Chronic conditions included in the patterns	Cardiac dysrhythmias	95.5638	5.41981	Urinary incontinence	0.742364	1.53916	Urinary incontinence	99.8022	2.06922	Hypertension	0.785587	1.02357
With 1 chronic disease (control group)	135				A disease was included as a part of a pattern when presented:	Hypertension	78.3734	1.02116	Osteoarthritis	0.718459	1.67319	Hypertension	76.7557	1.00008	Disorders of lipid metabolism	0.545563	1.09635				Logistic regression Number of obs = 4,119
					1. prevalence greater than 25%	Urinary incontinence	64.3253	1.33367	Hypertension	0.718459	0.93611	Disorders of lipid metabolism	41.7409	0.838814	Osteoarthritis	0.363907	0.847487				LR chi2(5) = 21.98
For Jaccard Index > 0.33	3984				2. and/or a O/E PRs >2 (with at least a prevalence of 1%)	Coagulation and hemorrhagic disorders	43.8078	3.99683	Mood disorder	0.679947	2.13125	Delirium, dementia, and amnestic and other cognitive disorders	37.9822	1.09182	Cataract	0.344848	0.944955				Prob > chi2 = 0.0005
Cluster 1	541					Osteoarthritis	43.6229	1.01591	Cataract	0.660027	1.80861	Osteoarthritis	32.0475	0.746339	Delirium, dementia, and amnestic and other cognitive disorders	0.30137	0.866303				Log likelihood = -2498.6018 Pseudo R2 = 0.0044
Cluster 2	753					Disorders of lipid metabolism	33.8262	0.679764	Disorders of lipid metabolism	0.614874	1.23564	Diabetes Mellitus	27.003	1.08093	Osteoporosis	0.250744	0.906363
Cluster 3	1011				CCS = Clinical Classification Software	Cataract	32.7172	0.896518	Osteoporosis	0.556441	2.01136										------------------------------------------------------------------------------
Cluster 4	1679				O/E PRs = observed/expected prevalence ratios	Congestive heart failure; nonhypertensive	32.3475	2.84074	Anxiety disorders	0.498008	1.99955										Severity | Odds Ratio Std. Err. z P>|z| [95% Conf. Interval]
						Diabetes Mellitus	31.9778	1.28008	Delirium, dementia, and amnestic and other cognitive disorders	0.447543	1.28648										-------------+----------------------------------------------------------------
						Delirium, dementia, and amnestic and other cognitive disorders	29.5749	0.850144	Headache; including migraine	0.390438	2.65645										cluster |
						Mood disorder	26.8022	0.840098	Thyroid disorders	0.282869	1.27435										1 | 1.290022 .2759019 1.19 0.234 .8482957 1.961764
						Chronic renal failure	26.0628	1.47603	Spondylosis; intervertebral disc disorders; other back problems	0.273572	1.79397										2 | 1.31589 .2741227 1.32 0.188 .874781 1.979427
						Thyroid disorders	25.6932	1.1575	Obesity	0.250996	1.58092										3 | 1.057353 .2173014 0.27 0.786 .7067819 1.581809
						Other and ill-defined heart disease	1.47874	1.96525	Other ear and sense organ disorders	0.250996	1.45454										4 | 1.046934 .2103499 0.23 0.819 .7061485 1.552182
						Other bone disease and musculoskeletal deformities	1.2939	3.43919	Menopausal disorders	0.126162	2.10464										|
						Pulmonary heart disease	1.2939	3.43919	Diverticulosis and diverticulitis	0.12085	1.96665										age | 1.024819 .0072828 3.45 0.001 1.010644 1.039193
									Miscellaneous mental health disorders	0.102258	2.61347										_cons | .0435054 .028561 -4.78 0.000 .0120153 .1575256
									Adjustment disorder	0.102258	1.9601										------------------------------------------------------------------------------
									Esophageal disorders	0.0916335	2.01847
									Other hereditary and degenerative nervous system conditions	0.0305445	1.96421
									Urinary tract infections	0.0292165	2.58858
									Other endocrine disorders	0.0225764	2.2503
									Paralysis	0.0212483	2.01707
					Chronic conditions not included in the patterns with a prevalence >= 1%	Other ear and sense organ disorders	20.7024	1.19972	Chronic renal failure	0.207171	1.17328	Mood disorder	21.2661	0.666571	Mood disorder	0.238237	0.746738
						Osteoporosis	20.7024	0.748327	Diabetes Mellitus	0.204515	0.818677	Cataract	19.9802	0.547499	Diabetes Mellitus	0.235855	0.944129
						Anxiety disorders	19.963	0.801537	Blindness and vision defects	0.162019	1.77953	Anxiety disorders	17.7052	0.710884	Thyroid disorders	0.216796	0.976683
						Chronic ulcer of skin	16.6359	1.63367	Glaucoma	0.144754	1.02329	Thyroid disorders	16.6172	0.748619	Anxiety disorders	0.197141	0.791543
						Obesity	14.6026	0.919755	Asthma	0.13413	1.68169	Chronic renal failure	16.0237	0.907481	Chronic renal failure	0.145325	0.823024
						Glaucoma	13.8632	0.980011	Acquired foot deformities	0.118194	1.683	Osteoporosis	14.9357	0.539879	Other ear and sense organ disorders	0.144729	0.838713
						Spondylosis; intervertebral disc disorders; other back problems	13.6784	0.896968	Chronic ulcer of skin	0.115538	1.1346	Other ear and sense organ disorders	14.2433	0.825409	Glaucoma	0.144133	1.0189
						Acute cerebrovascular disease	12.3845	1.43121	Transient cerebral ischemia	0.112882	1.61892	Obesity	14.1444	0.890897	Obesity	0.132222	0.832808
						Acute myocardial infarction	11.6451	1.94264	Acute cerebrovascular disease	0.10757	1.24313	Glaucoma	13.6499	0.964928	Spondylosis; intervertebral disc disorders; other back problems	0.126266	0.827995
						Headache; including migraine	10.3512	0.70427	Congestive heart failure; nonhypertensive	0.10757	0.944671	Chronic ulcer of skin	12.9575	1.27245	Headache; including migraine	0.103038	0.701042
						Transient cerebral ischemia	9.0573	1.29897	Prolapse of female genital organs	0.0996016	1.60126	Spondylosis; intervertebral disc disorders; other back problems	11.4738	0.752401	Blindness and vision defects	0.0792138	0.870043
						Asthma	8.50277	1.06606	Cardiac dysrhythmias	0.0903054	0.512159	Acute cerebrovascular disease	9.19881	1.06306	Asthma	0.0738535	0.925955
						Neoplasms	7.20887	1.13604	Other nervous system disorders	0.0889774	1.70554	Congestive heart failure; nonhypertensive	8.20969	0.72097	Cardiac dysrhythmias	0.0690887	0.39183
						Blindness and vision defects	7.02403	0.771482	Rhinitis	0.0863214	1.68708	Transient cerebral ischemia	7.22057	1.03555	Congestive heart failure; nonhypertensive	0.0684932	0.601503
						Chronic obstructive pulmonary disease and bronchiectasis	6.65434	1.61774	Retinal detachments; defects; vascular occlusion; and retinopathy	0.0823373	1.73693	Blindness and vision defects	6.92384	0.760478	Acquired foot deformities	0.0667064	0.949851
						Esophageal disorders	6.65434	1.46579	Acute myocardial infarction	0.0756972	1.26278	Headache; including migraine	6.23145	0.423973	Neoplasms	0.0661108	1.04183
						Other nervous system disorders	5.54529	1.06294	Coagulation and hemorrhagic disorders	0.0690571	0.630047	Diverticulosis and diverticulitis	5.83581	0.949688	Prolapse of female genital organs	0.0625372	1.00539
						Diverticulosis and diverticulitis	5.54529	0.902411	Neoplasms	0.063745	1.00455	Prolapse of female genital organs	5.53907	0.890495	Acute cerebrovascular disease	0.0619416	0.71583
						Acquired foot deformities	4.99076	0.710648	Other gastrointestinal disorders	0.061089	1.65688	Neoplasms	5.44016	0.857309	Chronic ulcer of skin	0.0583681	0.573186
						Retinal detachments; defects; vascular occlusion; and retinopathy	4.80591	1.01382	Allergic reactions	0.0571049	1.80696	Coagulation and hemorrhagic disorders	5.24233	0.478288	Coagulation and hemorrhagic disorders	0.0559857	0.510789
						Other non-traumatic joint disorders	4.62107	1.57472	Parkinsons disease	0.0531208	1.8102	Acquired foot deformities	5.14342	0.732387	Rhinitis	0.0488386	0.954507
						Rhinitis	4.43623	0.867022	Chronic obstructive pulmonary disease and bronchiectasis	0.0531208	1.29142	Asthma	4.54995	0.570461	Other nervous system disorders	0.0488386	0.936151
						Heart valve disorders	4.25139	1.59908	Menstrual disorders	0.0438247	1.60302	Acute myocardial infarction	4.45104	0.742523	Menopausal disorders	0.0488386	0.814726
						Allergic reactions	4.25139	1.34526	Other eye disorders	0.0371846	1.66579	Retinal detachments; defects; vascular occlusion; and retinopathy	4.05539	0.855494	Adjustment disorder	0.045265	0.867652
						Menopausal disorders	4.25139	0.709217	Conduction disorders	0.0345286	1.43401	Menopausal disorders	3.75865	0.627019	Acute myocardial infarction	0.0440739	0.73524
						Adjustment disorder	3.8817	0.744055	Other inflammatory condition of skin	0.0345286	1.40475	Parkinsons disease	3.46192	1.17972	Transient cerebral ischemia	0.0422871	0.60647
						Other gastrointestinal disorders	3.51201	0.952544	Heart valve disorders	0.0332005	1.24878	Chronic obstructive pulmonary disease and bronchiectasis	3.36301	0.81758	Diverticulosis and diverticulitis	0.0387135	0.630003
						Menstrual disorders	3.32717	1.21701	Other non-traumatic joint disorders	0.0332005	1.13137	Adjustment disorder	3.36301	0.64463	Retinal detachments; defects; vascular occlusion; and retinopathy	0.0357356	0.75385
						Gout	3.14233	1.37675	Gout	0.0305445	1.33825	Rhinitis	3.26409	0.637939	Chronic obstructive pulmonary disease and bronchiectasis	0.032162	0.78189
						Other inflammatory condition of skin	2.77264	1.12801	Other acquired deformities	0.0292165	1.82009	Other gastrointestinal disorders	3.16518	0.858475	Esophageal disorders	0.032162	0.708452
						Miscellaneous mental health disorders	2.77264	0.708624	Other circulatory disease	0.0278884	1.35599	Allergic reactions	3.06627	0.970256	Other gastrointestinal disorders	0.0297796	0.807697
						Conduction disorders	2.5878	1.07475	Other liver diseases	0.0265604	1.8258	Other nervous system disorders	2.86845	0.549832	Heart valve disorders	0.0285884	1.0753
						Peri-; endo-; and myocarditis; cardiomyopathy (except that caused by tuberculosis or sexually transmitted disease)	2.40296	1.91612	Other connective tissue disease	0.0252324	1.45799	Other inflammatory condition of skin	2.57171	1.04627	Other non-traumatic joint disorders	0.0250149	0.85243
						Other nutritional; endocrine; and metabolic disorders	2.21811	1.16363	Diseases of white blood cells	0.0185923	1.48255	Rheumatoid arthritis and related disease	2.37389	1.19806	Miscellaneous mental health disorders	0.0238237	0.608879
						Prolapse of female genital organs	2.21811	0.356598	Other nutritional; endocrine; and metabolic disorders	0.0185923	0.975362	Other non-traumatic joint disorders	2.37389	0.808948	Conduction disorders	0.0232281	0.964693
						Other circulatory disease	2.03327	0.988616	Peri-; endo-; and myocarditis; cardiomyopathy (except that caused by tuberculosis or sexually transmitted disease)	0.0172643	1.37665	Miscellaneous mental health disorders	2.37389	0.606711	Menstrual disorders	0.0226325	0.827852
						Other eye disorders	2.03327	0.91086	Rheumatoid arthritis and related disease	0.0172643	0.8713	Gout	2.17606	0.953403	Other eye disorders	0.0214413	0.960524
						Other acquired deformities	1.84843	1.15151	Other diseases of veins and lymphatics	0.0159363	1.86876	Esophageal disorders	2.17606	0.479335	Other connective tissue disease	0.0202501	1.17011
						Rheumatoid arthritis and related disease	1.84843	0.932872	Obstructive sleep apnea	0.0132802	1.76494	Menstrual disorders	1.97824	0.7236	Other circulatory disease	0.0202501	0.984602
						Attention-deficit, conduct, and disruptive behavior disorders	1.66359	1.32654	Pancreatic disorders (not diabetes)	0.0132802	1.29142	Other nutritional; endocrine; and metabolic disorders	1.78042	0.934015	Parkinsons disease	0.0196546	0.669767
						Parkinsons disease	1.66359	0.566899	Schizophrenia and other psychotic disorders	0.0132802	1.23135	Conduction disorders	1.6815	0.698349	Other nutritional; endocrine; and metabolic disorders	0.019059	0.999843
						Paralysis	1.47874	1.40375	Epilepsy; convulsions	0.0132802	1.05896	Other circulatory disease	1.58259	0.769487	Rheumatoid arthritis and related disease	0.019059	0.961875
						Epilepsy; convulsions	1.47874	1.17915	Disorders usually diagnosed in infancy, childhood, or adolescence	0.0119522	1.76494	Attention-deficit, conduct, and disruptive behavior disorders	1.48368	1.18309	Other inflammatory condition of skin	0.0184634	0.751158
						Other connective tissue disease	1.47874	0.854456	Other and ill-defined heart disease	0.0119522	1.58845	Schizophrenia and other psychotic disorders	1.28586	1.19226	Allergic reactions	0.0172722	0.546541
						Other microcrystalline arthritis	1.2939	1.91066	Attention-deficit, conduct, and disruptive behavior disorders	0.0119522	0.953068	Other eye disorders	1.28586	0.576034	Gout	0.0166766	0.730655
						Obstructive sleep apnea	1.2939	1.71959				Diseases of white blood cells	1.18694	0.946469	Other acquired deformities	0.0142942	0.890485
						Pancreatic disorders (not diabetes)	1.2939	1.25824				Epilepsy; convulsions	1.08803	0.867596	Other liver diseases	0.0136986	0.941663
						Other hereditary and degenerative nervous system conditions	1.2939	0.832061							Other hereditary and degenerative nervous system conditions	0.0136986	0.88091
						Other endocrine disorders	1.10906	1.10545							Diseases of white blood cells	0.0125074	0.997344
						Urinary tract infections	1.10906	0.982625							Epilepsy; convulsions	0.0125074	0.997344
															Peri-; endo-; and myocarditis; cardiomyopathy (except that caused by tuberculosis or sexually transmitted disease)	0.0101251	0.807373

## Sheet: Men_15_64_years_old
Men 15-64						Cluster 1 (N = 2274)			Cluster 2 (N = 1585)			Cluster 3 (N = 1949)			Cluster 4 (N = 1136)			Cluster 5 (N = 1911)			Cluster 6 (N = 1446)						Age-adjusted odds ratios of infection severity compared with chronic patients without multimorbidity
Total N	15279					CCS label	Prevalence (%)	O/E PRs	CCS label	Prevalence (%)	O/E PRs	CCS label	Prevalence (%)	O/E PRs	CCS label	Prevalence (%)	O/E PRs	CCS label	Prevalence (%)	O/E PRs	CCS label	Prevalence (%)	O/E PRs
With Multimorbidity	10306				Chronic conditions included in the patterns	Disorders of lipid metabolism	67.7221	1.82564	Hypertension	99.7476	3.52175	Headache; including migraine	59.7742	2.39888	Hypertension	0.837148	2.95569	Anxiety disorders	89.5866	4.1126	Rhinitis	99.7925	5.05387
With 1 chronic disease (control group)	4973				A disease was included as a part of a pattern when presented:	Urinary incontinence	2.99033	2	Disorders of lipid metabolism	95.8991	2.58524	Blindness and vision defects	22.9348	2.14879	Obesity	0.414613	2.98186	Disorders of lipid metabolism	25.484	0.686996	Headache; including migraine	27.7317	1.11294				Logistic regression Number of obs = 15,274
					1. prevalence greater than 25%	Developmental disorders	1.80299	2.11155	Diabetes Mellitus	24.1009	2.49884	Inflammatory conditions of male genital organs	15.803	2.14579	Chronic obstructive pulmonary disease and bronchiectasis	0.0290493	1.91912	Headache; including migraine	25.1177	1.00804							LR chi2(7) = 647.73
For Jaccard Index > 0.33	10301				2. and/or a O/E PRs >2 (with at least a prevalence of 1%)				Gout	10.2208	2.51999	Allergic reactions	14.469	2.38206	Transient cerebral ischemia	0.0105634	2.47423	Atopic dermatitis	3.55835	2.36596							Prob > chi2 = 0.0000
Cluster 1	2274								Acute myocardial infarction	4.4164	2.09749	Other acquired deformities	8.67111	2.65966													Log likelihood = -3102.9849 Pseudo R2 = 0.0945
Cluster 2	1585								Chronic renal failure	2.52366	2.50085	Disorders usually diagnosed in infancy, childhood, or adolescence	8.0041	3.26049
Cluster 3	1949				CCS = Clinical Classification Software				Retinal detachments; defects; vascular occlusion; and retinopathy	1.70347	2.01793	Other bone disease and musculoskeletal deformities	4.25859	2.72603													------------------------------------------------------------------------------
Cluster 4	1136				O/E PRs = observed/expected prevalence ratios				Peripheral and visceral atherosclerosis	1.32492	3.10333	Genitourinary congenital anomalies	2.36018	2.31658													Severity | Odds Ratio Std. Err. z P>|z| [95% Conf. Interval]
Cluster 5	1911											Attention-deficit, conduct, and disruptive behavior disorders	2.20626	2.22919													-------------+----------------------------------------------------------------
Cluster 6	1446											Digestive congenital anomalies	1.07748	3.1727													cluster |
																											1 | 1.284334 .1451793 2.21 0.027 1.029104 1.602864
																											2 | 1.432034 .1657143 3.10 0.002 1.141439 1.796611
																											3 | 1.235899 .1802408 1.45 0.146 .9286366 1.644828
																											4 | 1.59955 .2034974 3.69 0.000 1.246541 2.052528
					Chronic conditions not included in the patterns with a prevalence >= 1%	Mood disorder	11.6535	1.18677	Obesity	24.3533	1.75147	Other ear and sense organ disorders	13.1862	1.49667	Anxiety disorders	0.182218	0.8365	Rhinitis	21.0884	1.068	Disorders of lipid metabolism	19.018	0.512685				5 | 1.358118 .1732789 2.40 0.016 1.057633 1.743975
						Headache; including migraine	10.9499	0.439444	Anxiety disorders	20.3155	0.932611	Other male genital disorders	11.1852	1.46847	Diabetes Mellitus	0.139965	1.45118	Asthma	19.5186	1.92128	Asthma	17.2199	1.69502				6 | 1.304747 .1967027 1.76 0.078 .9709568 1.753286
						Diabetes Mellitus	10.8179	1.12163	Headache; including migraine	14.511	0.582363	Asthma	10.0051	0.984841	Obstructive sleep apnea	0.0959507	1.77216	Mood disorder	13.3961	1.36423	Allergic reactions	9.95851	1.63949				|
						Thyroid disorders	10.2902	1.56418	Mood disorder	11.1041	1.13082	Hypertension	8.72242	0.307959	Mood disorder	0.0897887	0.91439	Blindness and vision defects	8.68655	0.813851	Blindness and vision defects	9.40526	0.881187				age | 1.072687 .0039993 18.82 0.000 1.064877 1.080554
						Spondylosis; intervertebral disc disorders; other back problems	9.14688	1.54284	Rhinitis	9.84227	0.498449	Miscellaneous mental health disorders	7.74756	1.51799	Other ear and sense organ disorders	0.0827465	0.939191	Obesity	7.74464	0.556987	Hypertension	9.3361	0.329626				_cons | .0017381 .000342 -32.30 0.000 .0011819 .002556
						Obesity	8.61917	0.619883	Sexual disorders	8.51735	1.28709	Mood disorder	6.36224	0.647917	Blindness and vision defects	0.0827465	0.775259	Other male genital disorders	7.48299	0.982417	Other male genital disorders	8.2296	1.08044				------------------------------------------------------------------------------
						Other ear and sense organ disorders	8.44327	0.95833	Obstructive sleep apnea	8.45426	1.56146	Obesity	5.95177	0.428046	Spondylosis; intervertebral disc disorders; other back problems	0.0739437	1.24724	Other ear and sense organ disorders	6.95971	0.789942	Inflammatory conditions of male genital organs	8.02213	1.08928
						Sexual disorders	7.69569	1.16293	Other ear and sense organ disorders	8.26498	0.938094	Sexual disorders	4.77168	0.721069	Osteoarthritis	0.0721831	1.58618	Sexual disorders	6.85505	1.0359	Obesity	8.02213	0.576944
						Other inflammatory condition of skin	7.47581	1.4845	Spondylosis; intervertebral disc disorders; other back problems	7.76025	1.30896	Thyroid disorders	4.46383	0.678528	Sexual disorders	0.0677817	1.02428	Thyroid disorders	6.27943	0.954511	Other ear and sense organ disorders	6.98479	0.792789
						Other male genital disorders	6.86016	0.900647	Osteoarthritis	7.12934	1.56663	Delirium, dementia, and amnestic and other cognitive disorders	3.74551	1.33108	Asthma	0.0677817	0.6672	Inflammatory conditions of male genital organs	5.96546	0.810014	Mood disorder	6.15491	0.626803
						Osteoarthritis	6.59631	1.4495	Blindness and vision defects	7.06625	0.662043	Other inflammatory condition of skin	3.74551	0.743762	Other male genital disorders	0.0607394	0.797428	Miscellaneous mental health disorders	5.65149	1.10731	Miscellaneous mental health disorders	4.97925	0.975593
						Obstructive sleep apnea	6.50836	1.20206	Thyroid disorders	7.00315	1.06452	Diabetes Mellitus	3.54028	0.367063	Thyroid disorders	0.0545775	0.82961	Esophageal disorders	5.12821	1.13659	Sexual disorders	4.84094	0.731536
						Blindness and vision defects	6.37643	0.597413	Other liver diseases	5.55205	1.88222	Other congenital anomalies	3.43766	1.72822	Other inflammatory condition of skin	0.0492958	0.978887	Spondylosis; intervertebral disc disorders; other back problems	5.07588	0.85617	Thyroid disorders	4.426	0.672779
						Gout	5.49692	1.35529	Inflammatory conditions of male genital organs	5.55205	0.753879	Esophageal disorders	3.12981	0.693674	Inflammatory conditions of male genital organs	0.0492958	0.669357	Diabetes Mellitus	4.81423	0.49915	Other acquired deformities	4.21853	1.29393
						Esophageal disorders	5.18909	1.15008	Esophageal disorders	5.48896	1.21654	Cardiac dysrhythmias	2.97589	0.837964	Cardiac dysrhythmias	0.0484155	1.36331	Allergic reactions	4.55259	0.749505	Obstructive sleep apnea	4.08022	0.753598
						Other nervous system disorders	4.57344	1.33903	Other inflammatory condition of skin	5.36278	1.06491	Diseases of white blood cells	2.77065	1.15138	Other liver diseases	0.0475352	1.61151	Other inflammatory condition of skin	4.44793	0.883245	Other inflammatory condition of skin	3.45781	0.686633
						Cardiac dysrhythmias	3.82586	1.0773	Other male genital disorders	5.04732	0.662645	Other nutritional; endocrine; and metabolic disorders	2.66803	1.18521	Gout	0.0475352	1.172	Hypertension	4.18629	0.147804	Esophageal disorders	3.38866	0.751043
						Asthma	3.60598	0.35495	Miscellaneous mental health disorders	4.79495	0.939483	Other non-traumatic joint disorders	2.61673	1.08742	Esophageal disorders	0.0457746	1.01452	Other nervous system disorders	3.87232	1.13375	Spondylosis; intervertebral disc disorders; other back problems	3.3195	0.559915
						Alcohol-related disorders	3.56201	1.22367	Other nervous system disorders	4.66877	1.36694	Spondylosis; intervertebral disc disorders; other back problems	2.61673	0.441375	Other nervous system disorders	0.0448944	1.31444	Obstructive sleep apnea	3.76766	0.695869	Diabetes Mellitus	3.18119	0.329832
						Other liver diseases	3.56201	1.20757	Asthma	4.4795	0.440933	Other gastrointestinal disorders	2.20626	1.11459	Glaucoma	0.0387324	1.55321	Cardiac dysrhythmias	3.45369	0.972506	Disorders usually diagnosed in infancy, childhood, or adolescence	2.97372	1.21135
						Miscellaneous mental health disorders	3.3861	0.663445	Glaucoma	4.16404	1.66983	Joint disorders and dislocations; trauma-related	2.10364	0.797064	Alcohol-related disorders	0.0378521	1.30035	Delirium, dementia, and amnestic and other cognitive disorders	3.40136	1.20877	Joint disorders and dislocations; trauma-related	2.62794	0.995718
						Inflammatory conditions of male genital organs	3.3861	0.459778	Alcohol-related disorders	3.97476	1.36546	Alcohol-related disorders	2.05233	0.705045	Allergic reactions	0.0378521	0.623169	Joint disorders and dislocations; trauma-related	3.08739	1.1698	Cardiac dysrhythmias	2.62794	0.739987
						Glaucoma	3.16623	1.26969	Cardiac dysrhythmias	3.91167	1.10147	Obstructive sleep apnea	1.8471	0.341151	Headache; including migraine	0.0378521	0.15191	Other acquired deformities	3.08739	0.946983	Other bone disease and musculoskeletal deformities	2.28216	1.46086
						Joint disorders and dislocations; trauma-related	3.16623	1.19967	Hyperplasia of prostate	3.84858	1.74729	Osteoarthritis	1.79579	0.394615	Miscellaneous mental health disorders	0.0369718	0.724395	Osteoarthritis	2.87807	0.63244	Osteoarthritis	2.28216	0.501491
						Acute myocardial infarction	2.94635	1.39931	Delirium, dementia, and amnestic and other cognitive disorders	3.28076	1.16591	Other nervous system disorders	1.69318	0.495735	Acute myocardial infarction	0.0325704	1.54687	Alcohol-related disorders	2.77342	0.952761	Other congenital anomalies	2.14385	1.07778
						Diseases of white blood cells	2.94635	1.2244	Chronic obstructive pulmonary disease and bronchiectasis	2.83912	1.87564	Atopic dermatitis	1.53925	1.02345	Hyperplasia of prostate	0.0316901	1.43876	Diseases of white blood cells	2.66876	1.10904	Diseases of white blood cells	2.14385	0.890906
						Epilepsy; convulsions	2.90237	1.90521	Other nutritional; endocrine; and metabolic disorders	2.64984	1.17712	Epilepsy; convulsions	1.33402	0.875693	Chronic obstructive pulmonary disease and bronchiectasis	0.0290493	1.91912	Other non-traumatic joint disorders	2.51177	1.0438	Other gastrointestinal disorders	2.07469	1.04812
						Hyperplasia of prostate	2.8584	1.29774	Joint disorders and dislocations; trauma-related	2.58675	0.980112	Hepatitis	1.28271	0.905452	Neoplasms	0.0264085	1.47116	Other gastrointestinal disorders	2.45945	1.2425	Other non-traumatic joint disorders	2.00553	0.833428
						Delirium, dementia, and amnestic and other cognitive disorders	2.81442	1.00019	Cataract	2.2082	1.33869	Other eye disorders	1.28271	0.905452	Rhinitis	0.0255282	0.129284	Other liver diseases	2.30246	0.780564	Delirium, dementia, and amnestic and other cognitive disorders	1.65975	0.589841
						Other non-traumatic joint disorders	2.77045	1.1513	Neoplasms	2.14511	1.195	Sleeping disorders	1.18009	1.81523	Cataract	0.0246479	1.49424	Other nutritional; endocrine; and metabolic disorders	2.14547	0.953071	Gout	1.59059	0.392169
						Neoplasms	2.63852	1.46987	Allergic reactions	2.14511	0.353155	Other liver diseases	1.18009	0.400067	Coagulation and hemorrhagic disorders	0.0228873	1.33264	Glaucoma	2.14547	0.86036	Alcohol-related disorders	1.38313	0.47515
						Coagulation and hemorrhagic disorders	2.59455	1.5107	Coagulation and hemorrhagic disorders	2.08202	1.21228	Acquired foot deformities	1.12878	0.78603	Hepatitis	0.0211268	1.49132	Other congenital anomalies	1.93616	0.973369	Other nutritional; endocrine; and metabolic disorders	1.31397	0.583697
						Other congenital anomalies	2.5066	1.26015	Other non-traumatic joint disorders	2.08202	0.865213				Other non-traumatic joint disorders	0.0211268	0.877953	Cataract	1.8315	1.11032	Genitourinary congenital anomalies	1.24481	1.22181
						Other nutritional; endocrine; and metabolic disorders	2.41865	1.07442	Diverticulosis and diverticulitis	1.95584	1.69385				Diverticulosis and diverticulitis	0.0202465	1.75345	Gout	1.8315	0.451566	Coagulation and hemorrhagic disorders	1.24481	0.724805
						Cataract	2.19877	1.33297	Acquired foot deformities	1.89274	1.31802				Other nutritional; endocrine; and metabolic disorders	0.0202465	0.899397	Hyperplasia of prostate	1.72684	0.784003	Glaucoma	1.17566	0.471452
						Chronic obstructive pulmonary disease and bronchiectasis	2.02287	1.33639	Other gastrointestinal disorders	1.82965	0.924334				Chronic renal failure	0.0184859	1.83188	Hepatitis	1.56986	1.10815	Sleeping disorders	1.1065	1.70203
						Other eye disorders	1.89094	1.3348	Diseases of white blood cells	1.82965	0.760339				Joint disorders and dislocations; trauma-related	0.0184859	0.700426	Acquired foot deformities	1.56986	1.09317	Other eye disorders	1.1065	0.781068
						Other gastrointestinal disorders	1.89094	0.955296	Conduction disorders	1.64038	1.37445				Epilepsy; convulsions	0.0158451	1.04012	Neoplasms	1.4652	0.816236	Other nervous system disorders	1.1065	0.323966
						Hepatitis	1.84697	1.30376	Other eye disorders	1.38801	0.979785				Diseases of white blood cells	0.0140845	0.585302	Adjustment disorder	1.36054	1.4606	Acquired foot deformities	1.03734	0.722356
						Acquired foot deformities	1.58311	1.1024	Acute cerebrovascular disease	1.32492	1.92319				Retinal detachments; defects; vascular occlusion; and retinopathy	0.0132042	1.56417	Acute myocardial infarction	1.30822	0.621312	Atopic dermatitis	1.03734	0.689734
						Allergic reactions	1.58311	0.260632	urinary incontinence	1.26183	0.833616				Other eye disorders	0.0132042	0.932074	Disorders usually diagnosed in infancy, childhood, or adolescence	1.25589	0.511588	Epilepsy; convulsions	1.03734	0.680947
						Diverticulosis and diverticulitis	1.40721	1.21872	Peri-; endo-; and myocarditis; cardiomyopathy (except that caused by tuberculosis or sexually transmitted disease)	1.19874	1.84391				urinary incontinence	0.0132042	0.872325	Conduction disorders	1.20356	1.00844	Neoplasms	1.03734	0.577885
						Conduction disorders	1.36324	1.14224	Pancreatic disorders (not diabetes)	1.07256	1.55687				Acquired foot deformities	0.0123239	0.858179	Other eye disorders	1.20356	0.84958
						Other acquired deformities	1.27529	0.391164	Hepatitis	1.07256	0.757106				Disorders usually diagnosed in infancy, childhood, or adolescence	0.0114437	0.46616	urinary incontinence	1.20356	0.79512
						Chronic ulcer of skin	1.18734	1.88257							Peri-; endo-; and myocarditis; cardiomyopathy (except that caused by tuberculosis or sexually transmitted disease)	0.0105634	1.62487	Coagulation and hemorrhagic disorders	1.20356	0.700784
						Retinal detachments; defects; vascular occlusion; and retinopathy	1.18734	1.40651							Conduction disorders	0.0105634	0.885091	Attention-deficit, conduct, and disruptive behavior disorders	1.15123	1.16319
						Schizophrenia and other psychotic disorders	1.09938	1.64207							Other gastrointestinal disorders	0.0105634	0.533658	Epilepsy; convulsions	1.04657	0.687005
						Atopic dermatitis	1.09938	0.730984							Delirium, dementia, and amnestic and other cognitive disorders	0.0105634	0.375401
						Paralysis	1.05541	1.78312
						Chronic renal failure	1.01143	1.00229

## Sheet: Men_65_79_years_old
Men 65-79						Cluster 1 (N = 394)			Cluster 2 (N = 637)			Cluster 3 (N = 699)			Cluster 4 (N = 619)			Cluster 5 (N = 416)			Cluster 6 (N = 421)						Age-adjusted odds ratios of infection severity compared with chronic patients without multimorbidity
Total N	3431					CCS label	Prevalence (%)	O/E PRs	CCS label	Prevalence (%)	O/E PRs	CCS label	Prevalence (%)	O/E PRs	CCS label	Prevalence (%)	O/E PRs	CCS label	Prevalence (%)	O/E PRs	CCS label	Prevalence (%)	O/E PRs
With Multimorbidity	3190				Chronic conditions included in the patterns	Osteoarthritis	99.2386	4.65546	Hypertension	68.7598	1.01831	Hyperplasia of prostate	99.2847	4.56366	Disorders of lipid metabolism	0.996769	1.74421	Disorders of lipid metabolism	79.5673	1.39232	Obesity	98.8124	5.76255
With 1 chronic disease (control group)	241				A disease was included as a part of a pattern when presented:	Hypertension	70.0508	1.03743	Diabetes Mellitus	30.1413	0.961507	Hypertension	67.6681	1.00214	Hypertension	0.995153	1.47379	Rhinitis	13.9423	1.71061	Hypertension	83.1354	1.23121				Logistic regression Number of obs = 3,427
					1. prevalence greater than 25%	Disorders of lipid metabolism	59.1371	1.03482	Schizophrenia and other psychotic disorders	2.04082	2.03444	Disorders of lipid metabolism	54.2203	0.948781	Diabetes Mellitus	0.369952	1.18015	Allergic reactions	4.80769	1.64909	Disorders of lipid metabolism	61.5202	1.07652				LR chi2(7) = 54.80
For Jaccard Index > 0.33	3186				2. and/or a O/E PRs >2 (with at least a prevalence of 1%)	Diabetes Mellitus	27.9188	0.890609	Developmental disorders	1.72684	2.89928	Diabetes Mellitus	26.1803	0.83515	Regional enteritis and ulcerative colitis	0.0177706	2.18032	Conditions associated with dizziness or vertigo	0.961538	2.55609	Diabetes Mellitus	47.2684	1.50786				Prob > chi2 = 0.0000
Cluster 1	394					Parkinsons disease	2.28426	2.02411													Osteoarthritis	30.1663	1.41515				Log likelihood = -1820.4474 Pseudo R2 = 0.0148
Cluster 2	637					Other endocrine disorders	1.26904	3.11402													Other microcrystalline arthritis	2.3753	2.16491
Cluster 3	699				CCS = Clinical Classification Software																Other diseases of veins and lymphatics	1.66271	5.30404				------------------------------------------------------------------------------
Cluster 4	619				O/E PRs = observed/expected prevalence ratios																						Severity | Odds Ratio Std. Err. z P>|z| [95% Conf. Interval]
Cluster 5	416																										-------------+----------------------------------------------------------------
Cluster 6	421																										cluster |
																											1 | 1.202957 .2533025 0.88 0.380 .7961878 1.817543
					Chronic conditions not included in the patterns with a prevalence >= 1%	Cataract	20.0508	1.11238	Cataract	18.8383	1.04512	Osteoarthritis	23.176	1.08723	Anxiety disorders	0.147011	0.983157	Diabetes Mellitus	20.9135	0.667139	Cataract	20.4276	1.13329				2 | 1.408059 .2743169 1.76 0.079 .9611484 2.062772
						Anxiety disorders	18.2741	1.22211	Other ear and sense organ disorders	13.8148	0.921947	Cataract	20.6009	1.1429	Other ear and sense organ disorders	0.145396	0.970319	Anxiety disorders	15.625	1.04494	Cardiac dysrhythmias	18.2898	1.43001				3 | 1.295277 .2509769 1.34 0.182 .8859948 1.893626
						Other ear and sense organ disorders	17.0051	1.13486	Anxiety disorders	13.3438	0.892384	Obesity	18.4549	1.07626	Cataract	0.134087	0.743893	Mood disorder	15.3846	1.27804	Other ear and sense organ disorders	15.2019	1.01452				4 | 1.232124 .2431349 1.06 0.290 .8369253 1.813935
						Spondylosis; intervertebral disc disorders; other back problems	16.7513	1.33591	Cardiac dysrhythmias	13.1868	1.03103	Other ear and sense organ disorders	16.5951	1.1075	Blindness and vision defects	0.114701	1.02206	Cataract	15.1442	0.840176	Chronic obstructive pulmonary disease and bronchiectasis	14.9644	1.31144				5 | 1.282076 .2677962 1.19 0.234 .851368 1.93068
						Gout	15.9898	1.49145	Blindness and vision defects	10.989	0.979188	Spondylosis; intervertebral disc disorders; other back problems	15.4506	1.23219	Mood disorder	0.108239	0.899174	Rhinitis	13.9423	1.71061	Anxiety disorders	14.9644	1.00076				6 | 1.763366 .3576581 2.80 0.005 1.184939 2.624152
						Cardiac dysrhythmias	13.4518	1.05174	Acute myocardial infarction	10.675	1.05103	Anxiety disorders	14.4492	0.96631	Gout	0.106624	0.99453	Spondylosis; intervertebral disc disorders; other back problems	13.9423	1.1119	Acute myocardial infarction	14.7268	1.44996				|
						Blindness and vision defects	12.6904	1.13079	Chronic obstructive pulmonary disease and bronchiectasis	10.675	0.935532	Mood disorder	13.7339	1.14092	Headache; including migraine	0.105008	0.959816	Other ear and sense organ disorders	12.7404	0.850247	Gout	13.7767	1.28502				age | 1.064982 .0103926 6.45 0.000 1.044806 1.085547
						Mood disorder	11.9289	0.990971	Spondylosis; intervertebral disc disorders; other back problems	10.0471	0.801256	Cardiac dysrhythmias	13.4478	1.05143	Spondylosis; intervertebral disc disorders; other back problems	0.098546	0.785905	Headache; including migraine	12.5	1.14255	Headache; including migraine	12.5891	1.15069				_cons | .0024696 .0017629 -8.41 0.000 .0006095 .0100059
						Headache; including migraine	11.6751	1.06715	Gout	9.73312	0.907856	Chronic obstructive pulmonary disease and bronchiectasis	13.3047	1.16599	Glaucoma	0.0969305	0.934164	Blindness and vision defects	11.5385	1.02815	Sexual disorders	12.114	1.37522
						Acute myocardial infarction	11.4213	1.12451	urinary incontinence	9.57614	1.21705	Glaucoma	12.7325	1.22709	Acute myocardial infarction	0.0936995	0.922535	Chronic obstructive pulmonary disease and bronchiectasis	10.3365	0.905867	Mood disorder	11.639	0.966882
						Chronic obstructive pulmonary disease and bronchiectasis	11.1675	0.978691	Delirium, dementia, and amnestic and other cognitive disorders	9.57614	1.11489	Delirium, dementia, and amnestic and other cognitive disorders	11.4449	1.33246	Sexual disorders	0.092084	1.04537	Cardiac dysrhythmias	10.3365	0.808175	Coagulation and hemorrhagic disorders	11.1639	1.55515
						Sexual disorders	10.4061	1.18133	Mood disorder	9.57614	0.795518	Headache; including migraine	11.0157	1.00688	Cardiac dysrhythmias	0.092084	0.719971	Thyroid disorders	9.85577	1.15588	Obstructive sleep apnea	10.9264	1.47068
						Chronic renal failure	10.1523	1.26507	Glaucoma	9.26217	0.892638	Blindness and vision defects	10.7296	0.956075	Chronic renal failure	0.088853	1.10719	Glaucoma	9.375	0.903512	Neoplasms	10.4513	1.28229
						Glaucoma	10.1523	0.978423	Headache; including migraine	8.79121	0.803552	Gout	10.5866	0.987459	Thyroid disorders	0.0872375	1.02312	Sexual disorders	9.13462	1.03699	Glaucoma	10.4513	1.00724
						Neoplasms	9.64467	1.18333	Neoplasms	8.63422	1.05935	Rhinitis	9.58512	1.17602	Chronic obstructive pulmonary disease and bronchiectasis	0.085622	0.750368	Neoplasms	8.17308	1.00277	Spondylosis; intervertebral disc disorders; other back problems	10.2138	0.814549
						urinary incontinence	8.88325	1.12899	Thyroid disorders	8.16327	0.957383	Obstructive sleep apnea	9.15594	1.23238	Rhinitis	0.0775444	0.95141	Delirium, dementia, and amnestic and other cognitive disorders	7.93269	0.923551	Blindness and vision defects	9.97625	0.888945
						Rhinitis	8.88325	1.08991	Coagulation and hemorrhagic disorders	7.69231	1.07155	Acute myocardial infarction	9.01288	0.887379	Neoplasms	0.0759289	0.931589	Obstructive sleep apnea	6.97115	0.938311	Chronic renal failure	8.55107	1.06554
						Thyroid disorders	8.12183	0.952523	Chronic renal failure	7.06436	0.880286	Coagulation and hemorrhagic disorders	8.44063	1.17579	Delirium, dementia, and amnestic and other cognitive disorders	0.0743134	0.865182	Esophageal disorders	6.73077	1.29344	Thyroid disorders	8.31354	0.975007
						Other inflammatory condition of skin	7.86802	1.32799	Sexual disorders	5.80848	0.659397	Chronic renal failure	8.44063	1.05178	Other liver diseases	0.0662359	1.20053	urinary incontinence	6.73077	0.855424	Other liver diseases	8.07601	1.46378
						Obstructive sleep apnea	7.36041	0.990704	Other male genital disorders	5.33752	0.989924	Thyroid disorders	8.15451	0.956356	Other inflammatory condition of skin	0.0646204	1.09068	Acute myocardial infarction	6.73077	0.66269	urinary incontinence	7.83848	0.996205
						Delirium, dementia, and amnestic and other cognitive disorders	7.36041	0.856923	Asthma	5.18053	1.05261	Sexual disorders	8.01144	0.909484	Obstructive sleep apnea	0.0630048	0.84804	Other male genital disorders	5.52885	1.02541	Congestive heart failure; nonhypertensive	7.12589	1.86325
						Other male genital disorders	6.59898	1.22388	Other inflammatory condition of skin	5.02355	0.84789	urinary incontinence	7.86838	1.00001	urinary incontinence	0.0630048	0.800739	Diverticulosis and diverticulitis	5.28846	1.2314	Esophageal disorders	6.88836	1.32373
						Other nervous system disorders	6.09137	1.24561	Acute cerebrovascular disease	4.70958	1.16462	Other nervous system disorders	6.15165	1.25793	Coagulation and hemorrhagic disorders	0.0500808	0.697632	Coagulation and hemorrhagic disorders	5.28846	0.73669	Other nervous system disorders	6.65083	1.36001
						Asthma	5.58376	1.13453	Other eye disorders	4.70958	1.14684	Other inflammatory condition of skin	6.15165	1.03829	Esophageal disorders	0.0484653	0.931351	Inflammatory conditions of male genital organs	5.04808	1.27804	Alcohol-related disorders	5.93824	1.61906
						Other liver diseases	5.58376	1.01206	Obstructive sleep apnea	4.70958	0.633905	Other male genital disorders	6.00858	1.11438	Asthma	0.0468498	0.951915	Chronic renal failure	5.04808	0.629038	Other inflammatory condition of skin	5.93824	1.00227
						Esophageal disorders	5.32995	1.02425	Chronic ulcer of skin	4.3956	1.82104	Neoplasms	6.00858	0.737207	Peripheral and visceral atherosclerosis	0.0387722	1.15592	Allergic reactions	4.80769	1.64909	Rhinitis	5.93824	0.728577
						Coagulation and hemorrhagic disorders	5.32995	0.742469	Rhinitis	4.23862	0.520046	Diverticulosis and diverticulitis	5.72246	1.33246	Other male genital disorders	0.0387722	0.719089	Gout	4.56731	0.426015	Delirium, dementia, and amnestic and other cognitive disorders	5.93824	0.69135
						Alcohol-related disorders	5.07614	1.38401	Alcohol-related disorders	3.92465	1.07005	Asthma	5.72246	1.16272	Diverticulosis and diverticulitis	0.0371567	0.865182	Other inflammatory condition of skin	4.32692	0.730311	Other male genital disorders	5.46318	1.01323
						Inflammatory conditions of male genital organs	5.07614	1.28515	Other liver diseases	3.92465	0.711342	Other liver diseases	5.5794	1.01127	Alcohol-related disorders	0.0339257	0.924982	Other eye disorders	4.08654	0.995119	Asthma	4.98812	1.01351
						Acute cerebrovascular disease	4.31472	1.06697	Diverticulosis and diverticulitis	3.76766	0.877287	Esophageal disorders	5.43634	1.04469	Other nutritional; endocrine; and metabolic disorders	0.0323102	1.06257	Other nervous system disorders	3.84615	0.786489	Inflammatory conditions of male genital organs	4.51306	1.14259
						Other eye disorders	4.31472	1.05068	Other nervous system disorders	3.61068	0.738337	Inflammatory conditions of male genital organs	5.00715	1.26768	Congestive heart failure; nonhypertensive	0.0323102	0.844832	Other liver diseases	3.125	0.566406	Acute cerebrovascular disease	4.038	0.998545
						Other nutritional; endocrine; and metabolic disorders	4.06091	1.3355	Retinal detachments; defects; vascular occlusion; and retinopathy	3.45369	1.43081	Acute cerebrovascular disease	4.86409	1.20283	Acute cerebrovascular disease	0.0323102	0.798988	Alcohol-related disorders	2.88462	0.786489	Other eye disorders	3.80048	0.925459
						Peripheral and visceral atherosclerosis	4.06091	1.21068	Transient cerebral ischemia	3.2967	1.08417	Other eye disorders	4.72103	1.14962	Other non-traumatic joint disorders	0.0306947	1.30555	Asthma	2.88462	0.58611	Diverticulosis and diverticulitis	3.80048	0.884928
						Osteoporosis	3.80711	1.73495	Congestive heart failure; nonhypertensive	3.13972	0.820959	Congestive heart failure; nonhypertensive	4.57797	1.19703	Other nervous system disorders	0.0306947	0.627667	Joint disorders and dislocations; trauma-related	2.64423	1.47984	Chronic ulcer of skin	3.56295	1.47608
						Congestive heart failure; nonhypertensive	3.80711	0.995465	Esophageal disorders	3.13972	0.603355	Other nutritional; endocrine; and metabolic disorders	3.57654	1.1762	Transient cerebral ischemia	0.0290792	0.956315	Osteoporosis	2.64423	1.20501	Acquired foot deformities	3.56295	1.33715
						Other non-traumatic joint disorders	3.5533	1.51134	Allergic reactions	2.98273	1.02311	Transient cerebral ischemia	3.57654	1.1762	Other eye disorders	0.0290792	0.708111	Peripheral and visceral atherosclerosis	2.64423	0.788327	Peripheral and visceral atherosclerosis	3.56295	1.06222
						Acquired foot deformities	3.5533	1.33353	Other nutritional; endocrine; and metabolic disorders	2.98273	0.980919	Peripheral and visceral atherosclerosis	3.29041	0.980974	Acquired foot deformities	0.0258481	0.970066	Acute cerebrovascular disease	2.64423	0.653883	Retinal detachments; defects; vascular occlusion; and retinopathy	3.08789	1.27927
						Allergic reactions	3.5533	1.21882	Other circulatory disease	2.66876	1.39563	Heart valve disorders	3.00429	1.54576	Conduction disorders	0.0242326	1.04462	Transient cerebral ischemia	2.40385	0.790543	Conduction disorders	2.85036	1.22873
						Transient cerebral ischemia	3.5533	1.16856	Peripheral and visceral atherosclerosis	2.66876	0.79564	Retinal detachments; defects; vascular occlusion; and retinopathy	2.86123	1.18537	Allergic reactions	0.0242326	0.831205	Peri-; endo-; and myocarditis; cardiomyopathy (except that caused by tuberculosis or sexually transmitted disease)	2.16346	1.27804	Other non-traumatic joint disorders	2.85036	1.21235
						Diverticulosis and diverticulitis	3.04569	0.709178	Epilepsy; convulsions	2.51177	1.7048	Conduction disorders	2.71817	1.17175	Inflammatory conditions of male genital organs	0.0242326	0.613509	Other nutritional; endocrine; and metabolic disorders	2.16346	0.711489	Osteoporosis	2.3753	1.08246
						Miscellaneous mental health disorders	2.79188	1.41367	Diseases of white blood cells	2.51177	1.66928	Chronic ulcer of skin	2.71817	1.1261	Aortic; peripheral; and visceral artery aneurysms	0.0210016	1.42543	Adjustment disorder	1.92308	1.46062	Transient cerebral ischemia	2.13777	0.703039
						Peri-; endo-; and myocarditis; cardiomyopathy (except that caused by tuberculosis or sexually transmitted disease)	2.53807	1.49934	Inflammatory conditions of male genital organs	2.51177	0.635917	Joint disorders and dislocations; trauma-related	2.57511	1.44116	Other gastrointestinal disorders	0.0210016	1.3399	Other non-traumatic joint disorders	1.92308	0.817949	Aortic; peripheral; and visceral artery aneurysms	1.90024	1.28974
						Joint disorders and dislocations; trauma-related	2.53807	1.42043	Acquired foot deformities	2.35479	0.883738	Acquired foot deformities	2.43205	0.912732	Miscellaneous mental health disorders	0.0193861	0.981614	Acquired foot deformities	1.92308	0.721719	Diseases of white blood cells	1.90024	1.26287
						Other gastrointestinal disorders	2.28426	1.45736	Conduction disorders	2.1978	0.947431	Allergic reactions	2.43205	0.834218	Osteoporosis	0.0193861	0.883453	Miscellaneous mental health disorders	1.68269	0.85203	Other gastrointestinal disorders	1.90024	1.21235
						Conduction disorders	2.28426	0.984703	Other non-traumatic joint disorders	2.1978	0.934799	Epilepsy; convulsions	2.14592	1.45649	Heart valve disorders	0.0177706	0.914326	Schizophrenia and other psychotic disorders	1.44231	1.4378	Other circulatory disease	1.90024	0.993731
						Other circulatory disease	2.03046	1.06183	Parkinsons disease	2.04082	1.80839	Osteoporosis	2.14592	0.977928	Retinal detachments; defects; vascular occlusion; and retinopathy	0.0177706	0.73621	Other circulatory disease	1.44231	0.754256	Allergic reactions	1.90024	0.651802
						Other microcrystalline arthritis	1.77665	1.61929	Heart valve disorders	2.04082	1.05003	Alcohol-related disorders	2.00286	0.546079	Joint disorders and dislocations; trauma-related	0.0145396	0.813706	Chronic ulcer of skin	1.20192	0.49794	Other nutritional; endocrine; and metabolic disorders	1.90024	0.624923
						Diseases of white blood cells	1.77665	1.18073	Miscellaneous mental health disorders	1.88383	0.953876	Other circulatory disease	1.8598	0.972584	Other circulatory disease	0.0145396	0.760349				Miscellaneous mental health disorders	1.66271	0.841911
						Heart valve disorders	1.77665	0.914115	Peri-; endo-; and myocarditis; cardiomyopathy (except that caused by tuberculosis or sexually transmitted disease)	1.56986	0.927379	Miscellaneous mental health disorders	1.8598	0.941708	Other microcrystalline arthritis	0.0129241	1.17794				Other acquired deformities	1.42518	1.74858
						Retinal detachments; defects; vascular occlusion; and retinopathy	1.77665	0.736041	Rheumatoid arthritis and related disease	1.41287	1.36578	Aortic; peripheral; and visceral artery aneurysms	1.71674	1.16519	Diseases of white blood cells	0.0113086	0.751548				Peri-; endo-; and myocarditis; cardiomyopathy (except that caused by tuberculosis or sexually transmitted disease)	1.42518	0.841911
						Other acquired deformities	1.52284	1.86841	Adjustment disorder	1.25589	0.953876	Peri-; endo-; and myocarditis; cardiomyopathy (except that caused by tuberculosis or sexually transmitted disease)	1.71674	1.01415	Peri-; endo-; and myocarditis; cardiomyopathy (except that caused by tuberculosis or sexually transmitted disease)	0.0113086	0.668043				Heart valve disorders	1.42518	0.733277
						Rheumatoid arthritis and related disease	1.26904	1.22673	Other gastrointestinal disorders	1.25589	0.801256	Adjustment disorder	1.57368	1.19524							Joint disorders and dislocations; trauma-related	1.18765	0.664666
						Adjustment disorder	1.26904	0.963863	Osteoporosis	1.0989	0.500785	Other hereditary and degenerative nervous system conditions	1.28755	1.57973
						Aortic; peripheral; and visceral artery aneurysms	1.26904	0.861324				Rheumatoid arthritis and related disease	1.28755	1.24464
						Hepatitis	1.01523	1.40808				Diseases of white blood cells	1.14449	0.76061
						Epilepsy; convulsions	1.01523	0.689059				Other gastrointestinal disorders	1.14449	0.730186
						Chronic ulcer of skin	1.01523	0.420595				Other non-traumatic joint disorders	1.14449	0.486791
												Hepatitis	1.00143	1.38894
												Parkinsons disease	1.00143	0.887379

## Sheet: Men_aged_80_and_older
Men aged 80 and older						Cluster 1 (N = 546)			Cluster 2 (N = 590)			Cluster 3 (N = 233)			Cluster 4 (N = 444)			Cluster 5 (N = 348 )						Age-adjusted odds ratios of infection severity compared with chronic patients without multimorbidity
Total N	2226					CCS label	Prevalence (%)	O/E PRs	CCS label	Prevalence (%)	O/E PRs	CCS label	Prevalence (%)	O/E PRs	CCS label	Prevalence (%)	O/E PRs	CCS label	Prevalence (%)	O/E PRs
With Multimorbidity	2163				Chronic conditions included in the patterns	Cardiac dysrhythmias	91.5751	3.81651	Hypertension	72.2034	1.00889	Hypertension	71.2446	0.995492	Osteoarthritis	99.0991	3.06216	Delirium, dementia, and amnestic and other cognitive disorders	69.8276	3.57062
With 1 chronic disease (control group)	63				A disease was included as a part of a pattern when presented:	Coagulation and hemorrhagic disorders	47.8022	2.82503	Cataract	58.9831	1.6273	Hyperplasia of prostate	65.6652	1.96451	Hypertension	79.0541	1.10461	Urinary incontinence	69.8276	2.43216				Logistic regression Number of obs = 2,224
					1. prevalence greater than 25%	Congestive heart failure; nonhypertensive	23.0769	2.09729	Disorders of lipid metabolism	56.1017	1.33057	Other gastrointestinal disorders	4.29185	2.10983	Cataract	46.1712	1.27383	Hypertension	61.4943	0.859251				LR chi2(6) = 28.51
For Jaccard Index > 0.33	2161				2. and/or a O/E PRs >2 (with at least a prevalence of 1%)	Osteoarthritis	35.1648	1.08659	Diabetes Mellitus	45.9322	1.58203	Aortic; peripheral; and visceral artery aneurysms	3.86266	2.08873	Disorders of lipid metabolism	44.8198	1.063	Disorders of lipid metabolism	34.7701	0.824646				Prob > chi2 = 0.0001
Cluster 1	546					urinary incontinence	30.4029	1.05896	Other hereditary and degenerative nervous system conditions	2.0339	2.00012	Personality disorders	1.28755	2.5318	Hyperplasia of prostate	37.6126	1.12526	Hyperplasia of prostate	29.3103	0.876878				Log likelihood = -1679.6722 Pseudo R2 = 0.0084
Cluster 2	590					Hyperplasia of prostate	33.6996	1.00819				Biliary tract disease	1.28755	3.48122	Diabetes Mellitus	27.7027	0.954155	Attention-deficit, conduct, and disruptive behavior disorders	3.16092	2.44181
Cluster 3	233				CCS = Clinical Classification Software	Hypertension	71.6117	1.00062							Genitourinary congenital anomalies	1.35135	2.08784	Schizophrenia and other psychotic disorders	2.87356	2.21983				------------------------------------------------------------------------------
Cluster 4	444				O/E PRs = observed/expected prevalence ratios	Disorders of lipid metabolism	38.8278	0.920884										Personality disorders	1.14943	2.26019				Severity | Odds Ratio Std. Err. z P>|z| [95% Conf. Interval]
Cluster 5	348					Cataract	33.3333	0.919643																-------------+----------------------------------------------------------------
						Diabetes Mellitus	25.8242	0.889454																cluster |
																								1 | 1.282279 .1860336 1.71 0.087 .9649163 1.704022
																								2 | 1.281874 .1838348 1.73 0.083 .9677736 1.697919
																								3 | 1.304828 .2301128 1.51 0.131 .923506 1.843601
																								4 | 1.147806 .173746 0.91 0.362 .8531395 1.544247
					Chronic conditions not included in the patterns with a prevalence >= 1%	Chronic renal failure	21.978	1.21582	Hyperplasia of prostate	19.8305	0.59327	Disorders of lipid metabolism	21.03	0.498772	urinary incontinence	23.1982	0.808015	Mood disorder	21.8391	1.51404				5 | 1.418619 .2253906 2.20 0.028 1.039026 1.936889
						Other ear and sense organ disorders	20.3297	1.11607	Glaucoma	17.4576	1.14081	Other ear and sense organ disorders	12.8755	0.706847	Other ear and sense organ disorders	22.7477	1.24882	Diabetes Mellitus	19.8276	0.682915				|
						Chronic obstructive pulmonary disease and bronchiectasis	19.0476	1.23353	Chronic renal failure	17.4576	0.965751	Chronic renal failure	12.4464	0.688528	Chronic renal failure	21.8468	1.20856	Osteoarthritis	19.2529	0.594914				age | 1.042422 .0093432 4.64 0.000 1.02427 1.060896
						Gout	17.7656	1.4723	Other ear and sense organ disorders	16.6102	0.911873	Glaucoma	12.0172	0.785291	Glaucoma	19.8198	1.29517	Other ear and sense organ disorders	15.5172	0.851873				_cons | .0165905 .0130714 -5.20 0.000 .0035417 .0777159
						Mood disorder	16.8498	1.16815	Chronic obstructive pulmonary disease and bronchiectasis	16.4407	1.06471	Chronic obstructive pulmonary disease and bronchiectasis	12.0172	0.778238	Obesity	18.9189	1.44599	Acute cerebrovascular disease	14.3678	1.22836				------------------------------------------------------------------------------
						Delirium, dementia, and amnestic and other cognitive disorders	15.9341	0.814785	Acute myocardial infarction	15.7627	1.22203	Neoplasms	11.588	1.01477	Headache; including migraine	15.3153	1.50577	Cataract	14.0805	0.38847
						Obesity	14.652	1.11987	Anxiety disorders	14.5763	1.15489	urinary incontinence	11.588	0.40362	Gout	15.3153	1.26923	Chronic ulcer of skin	13.7931	1.79726
						Glaucoma	14.2857	0.933535	urinary incontinence	13.8983	0.484091	Mood disorder	11.1588	0.773605	Chronic obstructive pulmonary disease and bronchiectasis	14.8649	0.962656	Transient cerebral ischemia	13.7931	1.66673
						Neoplasms	14.1026	1.23497	Obesity	13.0508	0.997491	Diabetes Mellitus	10.3004	0.354774	Spondylosis; intervertebral disc disorders; other back problems	13.2883	1.09287	Anxiety disorders	12.069	0.956233
						Spondylosis; intervertebral disc disorders; other back problems	13.5531	1.11465	Spondylosis; intervertebral disc disorders; other back problems	11.5254	0.947889	Acute cerebrovascular disease	9.44206	0.80724	Acute myocardial infarction	13.0631	1.01274	Chronic renal failure	12.069	0.667651
						Acute cerebrovascular disease	13.37	1.14305	Mood disorder	11.3559	0.787272	Blindness and vision defects	9.01288	0.937252	Acute cerebrovascular disease	12.3874	1.05905	Spondylosis; intervertebral disc disorders; other back problems	11.7816	0.968959
						Anxiety disorders	13.0037	1.03029	Neoplasms	10.8475	0.949921	Spondylosis; intervertebral disc disorders; other back problems	9.01288	0.741249	Anxiety disorders	12.1622	0.963617	Headache; including migraine	11.4943	1.13009
						Thyroid disorders	12.4542	1.31407	Gout	10.5085	0.870875	Acute myocardial infarction	9.01288	0.69874	Mood disorder	11.4865	0.796323	Neoplasms	11.4943	1.00656
						Acute myocardial infarction	12.2711	0.951337	Acute cerebrovascular disease	8.98305	0.767998	Anxiety disorders	8.58369	0.680092	Delirium, dementia, and amnestic and other cognitive disorders	11.4865	0.587359	Acute myocardial infarction	11.4943	0.891114
						Blindness and vision defects	9.15751	0.952293	Blindness and vision defects	8.81356	0.916525	Headache; including migraine	8.15451	0.801736	Blindness and vision defects	11.2613	1.17106	Chronic obstructive pulmonary disease and bronchiectasis	11.2069	0.725764
						Transient cerebral ischemia	8.97436	1.08444	Thyroid disorders	8.47458	0.894171	Gout	6.86695	0.569089	Chronic ulcer of skin	10.8108	1.40866	Blindness and vision defects	10.0575	1.04588
						Headache; including migraine	8.24176	0.810315	Headache; including migraine	7.9661	0.783213	Obesity	6.43777	0.492046	Coagulation and hemorrhagic disorders	10.1351	0.59897	Glaucoma	9.77011	0.638452
						Chronic ulcer of skin	7.50916	0.978452	Congestive heart failure; nonhypertensive	7.45763	0.677767	Thyroid disorders	6.00858	0.633979	Thyroid disorders	9.23423	0.974324	Thyroid disorders	9.1954	0.970227
						Other upper respiratory disease	6.77656	1.28576	Delirium, dementia, and amnestic and other cognitive disorders	7.11864	0.36401	Coagulation and hemorrhagic disorders	5.5794	0.329733	Neoplasms	8.78378	0.769203	Parkinsons disease	8.04598	1.93372
						Heart valve disorders	6.04396	1.79083	Retinal detachments; defects; vascular occlusion; and retinopathy	6.27119	1.49061	Congestive heart failure; nonhypertensive	5.15021	0.468064	Transient cerebral ischemia	8.55856	1.0342	Obesity	7.75862	0.593
						Diverticulosis and diverticulitis	6.04396	1.21047	Transient cerebral ischemia	5.9322	0.716836	Asthma	4.29185	1.16041	Congestive heart failure; nonhypertensive	7.88288	0.716415	Diverticulosis and diverticulitis	6.03448	1.20857
						Parkinsons disease	5.67766	1.36453	Peripheral and visceral atherosclerosis	5.25424	1.12524	Peripheral and visceral atherosclerosis	4.29185	0.919135	Conduction disorders	7.43243	1.57611	Congestive heart failure; nonhypertensive	6.03448	0.548428
						Other inflammatory condition of skin	5.49451	1.50438	Conduction disorders	5.08475	1.07827	Other nutritional; endocrine; and metabolic disorders	3.86266	1.63822	Diverticulosis and diverticulitis	6.30631	1.26301	Osteoporosis	5.74713	1.63566
						Esophageal disorders	4.7619	1.14444	Other upper respiratory disease	5.08475	0.964764	Obstructive sleep apnea	3.86266	1.28537	Other inflammatory condition of skin	5.63063	1.54165	Coagulation and hemorrhagic disorders	5.45977	0.322663
						Peripheral and visceral atherosclerosis	4.57875	0.980579	Esophageal disorders	4.91525	1.1813	Osteoporosis	3.86266	1.09933	Heart valve disorders	5.18018	1.53489	Peripheral and visceral atherosclerosis	5.17241	1.10772
						Conduction disorders	4.3956	0.932127	Coagulation and hemorrhagic disorders	4.74576	0.280467	Other upper respiratory disease	3.86266	0.732889	Other nervous system disorders	5.18018	1.41832	Esophageal disorders	4.88506	1.17404
						Obstructive sleep apnea	4.21245	1.40178	Adjustment disorder	4.57627	1.67771	Transient cerebral ischemia	3.86266	0.466756	Asthma	5.18018	1.40059	Gout	4.88506	0.404842
						Retinal detachments; defects; vascular occlusion; and retinopathy	4.0293	0.957735	Other non-traumatic joint disorders	3.72881	1.28023	Retinal detachments; defects; vascular occlusion; and retinopathy	3.43348	0.816111	Other upper respiratory disease	5.18018	0.982871	Other upper respiratory disease	4.31034	0.817831
						Sexual disorders	3.663	1.27792	Osteoporosis	3.72881	1.06124	Other male genital disorders	3.00429	1.20339	Other circulatory disease	4.05405	1.7194	Inflammatory conditions of male genital organs	4.02299	1.42651
						Adjustment disorder	3.2967	1.2086	Chronic ulcer of skin	3.72881	0.485869	Allergic reactions	3.00429	1.16041	Peripheral and visceral atherosclerosis	3.82883	0.819976	Other non-traumatic joint disorders	4.02299	1.38123
						Other nervous system disorders	3.2967	0.902629	Other nervous system disorders	3.55932	0.974533	Other inflammatory condition of skin	3.00429	0.822568	Allergic reactions	3.6036	1.39189	Epilepsy; convulsions	3.73563	1.75656
						Asthma	3.2967	0.891346	Diverticulosis and diverticulitis	3.22034	0.644962	Esophageal disorders	3.00429	0.722031	Sexual disorders	3.15315	1.10004	Other nervous system disorders	3.73563	1.02281
						Acquired foot deformities	3.11355	1.40304	Parkinsons disease	3.05085	0.73322	Conduction disorders	3.00429	0.637087	Retinal detachments; defects; vascular occlusion; and retinopathy	3.15315	0.74948	Asthma	3.73563	1.01002
						Miscellaneous mental health disorders	2.9304	1.81099	Other eye disorders	2.88136	1.41645	Diverticulosis and diverticulitis	3.00429	0.601693	Other eye disorders	2.92793	1.43934	Alcohol-related disorders	2.87356	1.63566
						Osteoporosis	2.74725	0.781883	Other male genital disorders	2.71186	1.08625	Chronic ulcer of skin	3.00429	0.391463	Inflammatory conditions of male genital organs	2.92793	1.03821	Other nutritional; endocrine; and metabolic disorders	2.87356	1.21873
						Other gastrointestinal disorders	2.5641	1.26049	Asthma	2.71186	0.73322	Inflammatory conditions of male genital organs	2.57511	0.913108	Other male genital disorders	2.7027	1.08258	Sexual disorders	2.87356	1.0025
						Other male genital disorders	2.38095	0.953704	Other nutritional; endocrine; and metabolic disorders	2.54237	1.07827	Schizophrenia and other psychotic disorders	2.14592	1.65773	Obstructive sleep apnea	2.7027	0.899376	Retinal detachments; defects; vascular occlusion; and retinopathy	2.87356	0.683024
						Allergic reactions	2.38095	0.919643	Inflammatory conditions of male genital organs	2.54237	0.9015	Alcohol-related disorders	2.14592	1.22148	Other liver diseases	2.47748	1.2759	Cardiac dysrhythmias	2.87356	0.119759
						Other non-traumatic joint disorders	2.38095	0.81746	Sexual disorders	2.37288	0.827829	Other microcrystalline arthritis	1.71674	1.54721	Epilepsy; convulsions	2.47748	1.16495	Allergic reactions	2.58621	0.998922
						Epilepsy; convulsions	2.1978	1.03344	Obstructive sleep apnea	2.37288	0.789622	Other circulatory disease	1.71674	0.728099	Other non-traumatic joint disorders	2.47748	0.850601	Other liver diseases	2.29885	1.18391
						Inflammatory conditions of male genital organs	2.1978	0.779319	Acquired foot deformities	2.20339	0.992903	Sexual disorders	1.71674	0.59892	Esophageal disorders	2.47748	0.59542	Conduction disorders	2.29885	0.487492
						Peri-; endo-; and myocarditis; cardiomyopathy (except that caused by tuberculosis or sexually transmitted disease)	2.01465	1.50265	Other circulatory disease	2.20339	0.934497	Heart valve disorders	1.71674	0.508672	Acquired foot deformities	2.25225	1.01492	Obstructive sleep apnea	2.01149	0.669363
						Rheumatoid arthritis and related disease	2.01465	1.45256	Other connective tissue disease	1.86441	1.22203	Other nervous system disorders	1.71674	0.470039	Osteoporosis	2.25225	0.641003	Other inflammatory condition of skin	2.01149	0.550742
						Other connective tissue disease	2.01465	1.32051	Other liver diseases	1.86441	0.960169	Pancreatic disorders (not diabetes)	1.28755	1.03147	Parkinsons disease	2.25225	0.541291	Diseases of white blood cells	1.72414	1.55388
						Other circulatory disease	1.8315	0.776772	Allergic reactions	1.86441	0.720127	Other non-traumatic joint disorders	1.28755	0.44206	Aortic; peripheral; and visceral artery aneurysms	2.02703	1.09611	Miscellaneous mental health disorders	1.72414	1.06552
						Other nutritional; endocrine; and metabolic disorders	1.8315	0.776772	Other inflammatory condition of skin	1.69492	0.464064				Other gastrointestinal disorders	2.02703	0.996468	Acquired foot deformities	1.72414	0.77694
						Pancreatic disorders (not diabetes)	1.64835	1.32051	Rheumatoid arthritis and related disease	1.52542	1.09983				Other microcrystalline arthritis	1.8018	1.62387	Other male genital disorders	1.72414	0.690613
						Aortic; peripheral; and visceral artery aneurysms	1.64835	0.891346	Alcohol-related disorders	1.52542	0.868287				Alcohol-related disorders	1.8018	1.0256	Adjustment disorder	1.72414	0.632086
						Other liver diseases	1.64835	0.848901	Cardiac dysrhythmias	1.52542	0.063574				Other connective tissue disease	1.57658	1.03337	Paralysis	1.43678	1.72653
						Other eye disorders	1.64835	0.810315	Peri-; endo-; and myocarditis; cardiomyopathy (except that caused by tuberculosis or sexually transmitted disease)	1.35593	1.01134				Other nutritional; endocrine; and metabolic disorders	1.57658	0.668654	Aortic; peripheral; and visceral artery aneurysms	1.43678	0.77694
						Attention-deficit, conduct, and disruptive behavior disorders	1.4652	1.13187	Miscellaneous mental health disorders	1.35593	0.837966				Adjustment disorder	1.57658	0.577989	Other gastrointestinal disorders	1.43678	0.706309
						Diseases of white blood cells	1.28205	1.15545	Aortic; peripheral; and visceral artery aneurysms	1.35593	0.73322				Peri-; endo-; and myocarditis; cardiomyopathy (except that caused by tuberculosis or sexually transmitted disease)	1.35135	1.00792	Other circulatory disease	1.43678	0.609364
						Schizophrenia and other psychotic disorders	1.0989	0.848901	Epilepsy; convulsions	1.35593	0.637583				Diseases of white blood cells	1.12613	1.01492	Heart valve disorders	1.43678	0.42572
						Alcohol-related disorders	1.0989	0.625506	Heart valve disorders	1.35593	0.401765				Pancreatic disorders (not diabetes)	1.12613	0.902152	Other hereditary and degenerative nervous system conditions	1.14943	1.13009
									Pancreatic disorders (not diabetes)	1.01695	0.814689							Other microcrystalline arthritis	1.14943	1.03592
									Other gastrointestinal disorders	1.01695	0.499923							Pancreatic disorders (not diabetes)	1.14943	0.920817
																		Rheumatoid arthritis and related disease	1.14943	0.828736
																		Other eye disorders	1.14943	0.565047
